# Supplementary material for: Advanced spot quality analysis in two-colour microarray experiments
Source: BMC Res Notes. 2008 Sep 17;1:80. doi: 10.1186/1756-0500-1-80 (PMC2556690; doi:10.1186/1756-0500-1-80)
Supplement: Additional file 3 — Summary of results obtained from the analysis of five control slides by MAIA and GP. The full version of Table 2 including p-values from the paired t-test and estimated errors for the Log2 ratio. [file 1756-0500-1-80-S3.xls]

## Sheet: Sheet1
			Log2 Ratio		Calibrated Log2 Ratio
			MAIA	GP	MAIA	GP
Slide 1	Down	Mean	-1.74	-1.83	-1.47	-1.45
		STD	0.1	0.11
		p-value	1e-44		0.0005
		Error(%)	9.72	15.31	7.25	8.3
	Up	Mean	1.26	1.14	1.53	1.52
		STD	0.08	0.18
		p-value	5.25174e-25		0.72
		Error(%)	20.34	27.93	3.37	4.32
Slide 2	Down	Mean	-2.07	-2.19	-1.46	-1.45
		STD	0.11	0.13
		p-value	3.17002e-57		0.0003
		Error(%)	-30.47	-38.09	7.76	8.73
	Up	Mean	0.92	0.79	1.53	1.54
		STD	0.1	0.13
		p-value	1.9e-33		0.43
		Error(%)	41.71	49.92	3.48	3.09
Slide 3	Down	Mean	-1.33	-1.44	-1.58	-1.55
		STD	0.13	0.15
		p-value	8.81e-42		1.7e-07
		Error(%)	15.89	9.15	0.47	2.51
	Up	Mean	1.75	1.6	1.5	1.5
		STD	0.1	0.13
		p-value	1.7e-33		0.58
		Error(%)	-10.27	-1.2	5.15	5.44
Slide 4	Down	Mean	-1.55	-1.68	-1.56	-1.54
		STD	0.15	0.18
		p-value	5e-46		0.00022
		Error(%)	2.2	5.79	1.29	2.84
	Up	Mean	1.53	1.35	1.51	1.49
		STD	0.12	0.17
		p-value	2e-35		0.035
		Error(%)	3.68	14.51	4.58	5.88
Slide 5	Down	Mean	-1.44	-1.48	-1.43	-1.44
		STD	0.06	0.12
		p-value	2.4e-07		0.43
		Error(%)	9.08	6.35	9.56	9.11
	Up	Mean	1.49	1.45	1.5	1.49
		STD	0.04	0.19
		p-value	1.4E-0.3		0.72
		Error(%)	5.89	8.51	5.41	5.74
