# Supplementary material for: Advanced spot quality analysis in two-colour microarray experiments
Source: BMC Res Notes. 2008 Sep 17;1:80. doi: 10.1186/1756-0500-1-80 (PMC2556690; doi:10.1186/1756-0500-1-80)
Supplement: Additional file 5 — Results of gene ontology analysis. Results of bio-categories and statistical scores obtained from the gene ontology analysis. [file 1756-0500-1-80-S5.xls]

## Sheet: GoMiner-MAIA
GO ID	Total	Under	Over	Change	P-Value (Under)	P-Value (Over)	P-Value (Changed)	FDR (Under)	FDR (Over)	FDR (Changed)	Term
44444	2012	353	347	700	0	0	0	0	0	0	cytoplasmic part
44424	5962	896	972	1868	0	0	0	0	0	0	intracellular part
5737	2840	477	477	954	0	0	0	0	0	0	cytoplasm
5622	6337	938	1024	1962	0	0	0	0	0	0	intracellular
50875	8098	1173	1145	2318	0	0	0	0	0	0	cellular physiological process
43231	4609	719	745	1464	0	0	0	0	0	0	intracellular membrane-bound organelle
43229	5227	798	841	1639	0	0	0	0	0	0	intracellular organelle
43227	4611	719	745	1464	0	0	0	0	0	0	membrane-bound organelle
43226	5228	798	841	1639	0	0	0	0	0	0	organelle
8152	6085	913	879	1792	0	0	0	0	0	0	metabolism
3824	3895	637	539	1176	0	0.017	0	0	0.1904	0	catalytic activity
16772	802	159	116	275	0	0.0938	0	0	0.4799	0	transferase activity, transferring phosphorus-containing groups
16740	1355	242	190	432	0	0.1007	0	0	0.5108	0	transferase activity
87	148	42	21	63	0	0.3525	0	0	0.9464	0.0001	M phase of mitotic cell cycle
44427	175	49	24	73	0	0.4045	0	0	0.9667	0	chromosomal part
7067	146	42	20	62	0	0.4208	0	0	0.973	0.0001	mitosis
6260	148	43	18	61	0	0.6413	0	0	1.0791	0.0007	DNA replication
5739	564	139	69	208	0	0.701	0	0	1.0955	0	mitochondrion
44238	5593	829	830	1659	0	0	0	0.0001	0	0	primary metabolism
44237	5740	856	845	1701	0	0	0	0.0001	0	0	cellular metabolism
6259	509	105	80	185	0	0.0325	0	0.0001	0.2655	0	DNA metabolism
7049	662	129	93	222	0	0.1943	0	0.0001	0.7835	0.0001	cell cycle
6281	185	49	28	77	0	0.2064	0	0.0001	0.7922	0	DNA repair
278	196	50	28	78	0	0.3079	0	0.0001	0.8923	0.0002	mitotic cell cycle
5694	216	53	30	83	0	0.3583	0.0001	0.0001	0.9472	0.0007	chromosome
279	183	47	24	71	0	0.4965	0.0001	0.0001	1.0135	0.0014	M phase
51301	163	44	21	65	0	0.536	0.0001	0.0001	1.0423	0.0012	cell division
6082	393	86	29	115	0	0.9999	0.0951	0.0001	1.1035	0.4023	organic acid metabolism
16301	691	132	99	231	0	0.1348	0	0.0003	0.7163	0.0001	kinase activity
43170	3438	533	571	1104	0	0	0	0.0005	0	0	macromolecule metabolism
19752	391	84	29	113	0	0.9998	0.1263	0.0005	1.1042	0.4581	carboxylic acid metabolism
6974	215	52	30	82	0	0.3483	0.0001	0.0006	0.9466	0.001	response to DNA damage stimulus
44429	209	51	25	76	0	0.687	0.0008	0.0007	1.0925	0.0077	mitochondrial part
5657	20	11	1	12	0	0.9368	0.0015	0.0007	1.1476	0.0151	replication fork
9058	977	174	145	319	0	0.0336	0	0.0008	0.2667	0	biosynthesis
9719	234	55	32	87	0	0.387	0.0001	0.0008	0.9596	0.0015	response to endogenous stimulus
7582	8913	1256	1200	2456	0	0.0007	0	0.0012	0.0099	0	physiological process
30554	1181	205	186	391	0	0.0014	0	0.0012	0.0194	0	adenyl nucleotide binding
44455	53	19	6	25	0	0.6945	0.0008	0.0012	1.0931	0.0082	mitochondrial membrane part
9987	9438	1322	1241	2563	0	0.0525	0	0.0015	0.3585	0.0001	cellular process
44446	1592	263	276	539	0.0001	0	0	0.002	0	0	intracellular organelle part
44422	1592	263	276	539	0.0001	0	0	0.002	0	0	organelle part
16773	602	113	87	200	0.0001	0.1332	0.0001	0.0021	0.7164	0.0008	phosphotransferase activity, alcohol group as acceptor
46983	194	46	23	69	0.0001	0.6988	0.0025	0.0028	1.0942	0.0228	protein dimerization activity
8150	10076	1398	1294	2692	0.0001	0.6426	0.0051	0.003	1.0812	0.0451	biological_process
5524	1113	191	181	372	0.0001	0.0004	0	0.0038	0.0056	0	ATP binding
6092	92	26	9	35	0.0001	0.8542	0.0086	0.0044	1.1352	0.0651	main pathways of carbohydrate metabolism
31967	229	51	29	80	0.0001	0.5706	0.0021	0.0052	1.0578	0.021	organelle envelope
5740	140	35	14	49	0.0001	0.878	0.0134	0.0052	1.1391	0.0877	mitochondrial envelope
17076	1429	236	231	467	0.0002	0.0001	0	0.0043	0.0008	0	purine nucleotide binding
44249	871	152	130	282	0.0002	0.0368	0	0.0051	0.2724	0.0002	cellular biosynthesis
15934	29	12	4	16	0.0002	0.5242	0.0009	0.0052	1.0373	0.0083	large ribosomal subunit
31966	125	32	14	46	0.0002	0.7526	0.0059	0.0053	1.117	0.0559	mitochondrial membrane
6261	75	22	11	33	0.0002	0.3717	0.0006	0.0065	0.9518	0.0075	DNA-dependent DNA replication
5663	6	5	0	5	0.0002	1	0.0058	0.0066	1.0138	0.0553	DNA replication factor C complex
31975	232	51	30	81	0.0002	0.5218	0.002	0.0066	1.0381	0.0209	envelope
6099	22	10	3	13	0.0002	0.5526	0.0011	0.0066	1.0478	0.0101	tricarboxylic acid cycle
46356	22	10	3	13	0.0002	0.5526	0.0011	0.0066	1.0478	0.0101	acetyl-CoA catabolism
166	1648	266	283	549	0.0003	0	0	0.0066	0	0	nucleotide binding
6767	30	12	1	13	0.0003	0.9841	0.0317	0.0072	1.1379	0.1811	water-soluble vitamin metabolism
5975	388	76	39	115	0.0003	0.9652	0.071	0.0123	1.1424	0.3629	carbohydrate metabolism
16835	53	17	6	23	0.0004	0.6945	0.005	0.012	1.0931	0.0452	carbon-oxygen lyase activity
51187	27	11	5	16	0.0004	0.2631	0.0003	0.0123	0.871	0.0033	cofactor catabolism
9109	23	10	4	14	0.0004	0.3437	0.0005	0.0123	0.9469	0.0054	coenzyme catabolism
9055	147	35	24	59	0.0004	0.1307	0.0002	0.0124	0.7154	0.0019	electron carrier activity
5743	99	26	6	32	0.0004	0.9914	0.1052	0.0125	1.1275	0.4165	mitochondrial inner membrane
15980	136	33	16	49	0.0004	0.6907	0.0074	0.0126	1.0931	0.0589	energy derivation by oxidation of organic compounds
6732	131	32	20	52	0.0004	0.2408	0.0005	0.0127	0.8208	0.0052	coenzyme metabolism
6000	13	7	0	7	0.0006	1	0.0315	0.0149	1.0185	0.1811	fructose metabolism
9110	13	7	0	7	0.0006	1	0.0315	0.0149	1.0185	0.1811	vitamin biosynthesis
15932	13	7	0	7	0.0006	1	0.0315	0.0149	1.0185	0.1811	nucleobase, nucleoside, nucleotide and nucleic acid transporter activity
3735	122	30	14	44	0.0006	0.7196	0.0105	0.0149	1.099	0.073	structural constituent of ribosome
5830	46	15	2	17	0.0006	0.9864	0.0723	0.0153	1.1348	0.3629	cytosolic ribosome (sensu Eukaryota)
16614	86	23	8	31	0.0007	0.8801	0.0286	0.0179	1.1395	0.1712	oxidoreductase activity, acting on CH-OH group of donors
16829	129	31	12	43	0.0007	0.9172	0.0439	0.0179	1.1438	0.2161	lyase activity
51186	152	35	21	56	0.0008	0.4011	0.0025	0.0192	0.9668	0.0228	cofactor metabolism
43283	2254	348	386	734	0.0009	0	0	0.0123	0	0	biopolymer metabolism
6066	229	48	26	74	0.0009	0.7851	0.0231	0.0209	1.1215	0.1572	alcohol metabolism
16779	104	26	17	43	0.001	0.1793	0.0006	0.021	0.7663	0.0065	nucleotidyltransferase activity
9060	30	11	4	15	0.0011	0.5522	0.0045	0.0223	1.0468	0.0332	aerobic respiration
6284	18	8	0	8	0.0013	1	0.0734	0.0235	1.0185	0.3648	base-excision repair
51287	18	8	0	8	0.0013	1	0.0734	0.0235	1.0185	0.3648	NAD binding
16836	44	14	5	19	0.0013	0.6859	0.011	0.024	1.0926	0.075	hydro-lyase activity
8652	35	12	2	14	0.0013	0.9508	0.0529	0.0245	1.1457	0.2431	amino acid biosynthesis
6266	5	4	1	5	0.0014	0.4984	0.0012	0.0284	1.0222	0.0131	DNA ligation
42364	11	6	0	6	0.0014	1	0.0431	0.0299	1.0185	0.2153	water-soluble vitamin biosynthesis
785	96	24	16	40	0.0015	0.168	0.0007	0.0167	0.7511	0.0076	chromatin
7088	45	14	7	21	0.0016	0.3587	0.0025	0.0341	0.9471	0.0229	regulation of mitosis
16491	570	101	68	169	0.0016	0.7752	0.0345	0.0378	1.122	0.1905	oxidoreductase activity
6084	27	10	3	13	0.0017	0.6946	0.0119	0.0348	1.0941	0.0779	acetyl-CoA metabolism
16651	60	17	11	28	0.0017	0.143	0.0005	0.0349	0.7237	0.0052	oxidoreductase activity, acting on NADH or NADPH
6091	474	86	51	137	0.0017	0.9333	0.1011	0.0382	1.1482	0.4128	generation of precursor metabolites and energy
19866	108	26	7	33	0.0018	0.9897	0.1809	0.0377	1.1308	0.5854	organelle inner membrane
30529	304	59	60	119	0.0018	0.0004	0	0.038	0.0063	0	ribonucleoprotein complex
16655	41	13	10	23	0.0019	0.032	0	0.0378	0.2664	0.0007	oxidoreductase activity, acting on NADH or NADPH, quinone or similar compound as acceptor
6631	131	30	9	39	0.0019	0.9909	0.2053	0.0386	1.1281	0.6285	fatty acid metabolism
6629	522	93	56	149	0.002	0.9447	0.1234	0.0224	1.1499	0.4549	lipid metabolism
16616	77	20	8	28	0.0022	0.792	0.0323	0.0506	1.1229	0.1814	oxidoreductase activity, acting on the CH-OH group of donors, NAD or NADP as acceptor
44255	421	77	52	129	0.0023	0.6527	0.0228	0.0228	1.083	0.1573	cellular lipid metabolism
16783	3	3	0	3	0.0024	1	0.0181	0.0506	0.9999	0.1367	sulfurtransferase activity
9211	3	3	0	3	0.0024	1	0.0181	0.0506	0.9999	0.1367	pyrimidine deoxyribonucleoside triphosphate metabolism
9200	3	3	0	3	0.0024	1	0.0181	0.0506	0.9999	0.1367	deoxyribonucleoside triphosphate metabolism
17154	3	3	0	3	0.0024	1	0.0181	0.0506	0.9999	0.1367	semaphorin receptor activity
6807	320	61	26	87	0.0024	0.9975	0.3724	0.0552	1.1147	0.8389	nitrogen compound metabolism
19751	12	6	0	6	0.0025	1	0.0674	0.0523	1.0185	0.2972	polyol metabolism
5840	139	31	21	52	0.0025	0.2493	0.0024	0.0539	0.861	0.0223	ribosome
19318	122	28	11	39	0.0026	0.9278	0.0926	0.0535	1.1468	0.3932	hexose metabolism
45333	33	11	4	15	0.0027	0.6303	0.0134	0.0542	1.0764	0.088	cellular respiration
3887	33	11	4	15	0.0027	0.6303	0.0134	0.0542	1.0764	0.088	DNA-directed DNA polymerase activity
16874	272	53	60	113	0.0028	0	0	0.0566	0.0002	0	ligase activity
44445	84	21	8	29	0.0029	0.8637	0.0574	0.0562	1.1372	0.2501	cytosolic part
6520	200	41	15	56	0.0031	0.9947	0.3115	0.0611	1.1228	0.8095	amino acid metabolism
6563	9	5	0	5	0.0034	1	0.0594	0.0607	1.0185	0.2848	L-serine metabolism
9070	9	5	1	6	0.0034	0.7112	0.0129	0.0607	1.0989	0.0866	serine family amino acid biosynthesis
9117	159	34	20	54	0.0034	0.5824	0.0184	0.0695	1.0604	0.1374	nucleotide metabolism
44262	287	55	31	86	0.0034	0.8779	0.0859	0.0703	1.1394	0.3866	cellular carbohydrate metabolism
6519	238	47	20	67	0.0036	0.989	0.2737	0.0702	1.1324	0.7737	amino acid and derivative metabolism
16310	593	102	85	187	0.0038	0.1547	0.0019	0.0511	0.7325	0.0202	phosphorylation
44271	54	15	6	21	0.0038	0.712	0.0284	0.0695	1.0985	0.1714	nitrogen compound biosynthesis
9309	54	15	6	21	0.0038	0.712	0.0284	0.0695	1.0985	0.1714	amine biosynthesis
3682	44	13	10	23	0.0039	0.0498	0.0002	0.0692	0.3481	0.0028	chromatin binding
5996	126	28	13	41	0.0042	0.8414	0.068	0.075	1.1346	0.2967	monosaccharide metabolism
19362	17	7	1	8	0.0043	0.9043	0.0525	0.0751	1.1429	0.2429	pyridine nucleotide metabolism
775	35	11	2	13	0.0046	0.9508	0.1041	0.075	1.1457	0.4164	chromosome, pericentric region
4672	513	89	72	161	0.0053	0.2315	0.0046	0.0564	0.8209	0.0345	protein kinase activity
51726	441	78	66	144	0.0053	0.1061	0.0014	0.075	0.5135	0.0134	regulation of cell cycle
6730	31	10	3	13	0.0055	0.7814	0.0419	0.0796	1.1209	0.2087	one-carbon compound metabolism
50662	100	23	8	31	0.0058	0.9546	0.1664	0.0844	1.1441	0.5185	coenzyme binding
6766	46	13	2	15	0.0059	0.9864	0.2058	0.0845	1.1348	0.6281	vitamin metabolism
86	10	5	0	5	0.006	1	0.0937	0.0836	1.0185	0.3996	G2/M transition of mitotic cell cycle
6739	10	5	1	6	0.006	0.7484	0.0251	0.0836	1.115	0.1673	NADP metabolism
45255	10	5	1	6	0.006	0.7484	0.0251	0.0836	1.115	0.1673	hydrogen-translocating F-type ATPase complex
5753	10	5	1	6	0.006	0.7484	0.0251	0.0836	1.115	0.1673	proton-transporting ATP synthase complex (sensu Eukaryota)
46164	67	17	7	24	0.006	0.777	0.0533	0.0854	1.1221	0.2426	alcohol catabolism
5842	18	7	2	9	0.0063	0.6945	0.0264	0.0858	1.0933	0.1695	cytosolic large ribosomal subunit (sensu Eukaryota)
74	438	77	66	143	0.0065	0.0959	0.0014	0.0791	0.49	0.0136	regulation of progression through cell cycle
16877	14	6	2	8	0.0065	0.555	0.014	0.0884	1.0527	0.0907	ligase activity, forming carbon-sulfur bonds
6418	42	12	7	19	0.0073	0.2932	0.0061	0.094	0.8875	0.0571	tRNA aminoacylation for protein translation
43039	42	12	7	19	0.0073	0.2932	0.0061	0.094	0.8875	0.0571	tRNA aminoacylation
43038	42	12	7	19	0.0073	0.2932	0.0061	0.094	0.8875	0.0571	amino acid activation
5829	304	56	45	101	0.0073	0.1769	0.0038	0.1171	0.7664	0.0292	cytosol
6006	85	20	10	30	0.0075	0.67	0.0409	0.104	1.0891	0.2045	glucose metabolism
9308	298	55	26	81	0.0075	0.9909	0.3793	0.1187	1.1289	0.8416	amine metabolism
793	23	8	2	10	0.0077	0.8159	0.0553	0.0956	1.1303	0.2487	condensed chromosome
8610	198	39	29	68	0.0078	0.2566	0.0068	0.0782	0.8695	0.0571	lipid biosynthesis
48037	114	25	9	34	0.0079	0.9662	0.2211	0.1176	1.1406	0.6403	cofactor binding
42813	7	4	1	5	0.008	0.6194	0.016	0.104	1.0746	0.1021	Wnt receptor activity
6636	4	3	1	4	0.0086	0.4241	0.0048	0.1181	0.9883	0.0442	fatty acid desaturation
16717	4	3	1	4	0.0086	0.4241	0.0048	0.1181	0.9883	0.0442	oxidoreductase activity, acting on paired donors, with oxidation of a pair of donors resulting in the reduction of molecular oxygen to two molecules of water
42765	4	3	1	4	0.0086	0.4241	0.0048	0.1181	0.9883	0.0442	GPI-anchor transamidase complex
16255	4	3	1	4	0.0086	0.4241	0.0048	0.1181	0.9883	0.0442	attachment of GPI anchor to protein
3923	4	3	1	4	0.0086	0.4241	0.0048	0.1181	0.9883	0.0442	GPI-anchor transamidase activity
46125	4	3	0	3	0.0086	1	0.0582	0.1181	1.0114	0.2771	pyrimidine deoxyribonucleoside metabolism
6564	4	3	0	3	0.0086	1	0.0582	0.1181	1.0114	0.2771	L-serine biosynthesis
6002	4	3	0	3	0.0086	1	0.0582	0.1181	1.0114	0.2771	fructose 6-phosphate metabolism
9331	4	3	0	3	0.0086	1	0.0582	0.1181	1.0114	0.2771	glycerol-3-phosphate dehydrogenase complex
9120	4	3	0	3	0.0086	1	0.0582	0.1181	1.0114	0.2771	deoxyribonucleoside metabolism
5980	4	3	0	3	0.0086	1	0.0582	0.1181	1.0114	0.2771	glycogen catabolism
6310	64	16	8	24	0.0087	0.5931	0.0315	0.1222	1.0631	0.1804	DNA recombination
16876	43	12	7	19	0.0089	0.3148	0.0082	0.1204	0.896	0.0639	ligase activity, forming aminoacyl-tRNA and related compounds
16875	43	12	7	19	0.0089	0.3148	0.0082	0.1204	0.896	0.0639	ligase activity, forming carbon-oxygen bonds
4812	43	12	7	19	0.0089	0.3148	0.0082	0.1204	0.896	0.0639	aminoacyl-tRNA ligase activity
6769	15	6	1	7	0.0097	0.8739	0.0716	0.1215	1.1381	0.3637	nicotinamide metabolism
5544	15	6	1	7	0.0097	0.8739	0.0716	0.1215	1.1381	0.3637	calcium-dependent phospholipid binding
6071	11	5	0	5	0.0098	1	0.1358	0.1238	1.0185	0.4967	glycerol metabolism
16652	11	5	0	5	0.0098	1	0.1358	0.1238	1.0185	0.4967	oxidoreductase activity, acting on NADH or NADPH, NAD or NADP as acceptor
4926	11	5	1	6	0.0098	0.7809	0.0431	0.1238	1.1225	0.2153	non-G-protein coupled 7TM receptor activity
15804	11	5	1	6	0.0098	0.7809	0.0431	0.1238	1.1225	0.2153	neutral amino acid transport
6007	54	14	6	20	0.0099	0.712	0.0532	0.1258	1.0985	0.2427	glucose catabolism
6164	65	16	13	29	0.0102	0.0689	0.001	0.1278	0.3856	0.0094	purine nucleotide biosynthesis
43232	1100	173	174	347	0.0102	0.0017	0	0.1304	0.021	0.0003	intracellular non-membrane-bound organelle
43228	1100	173	174	347	0.0102	0.0017	0	0.1304	0.021	0.0003	non-membrane-bound organelle
16790	66	16	8	24	0.0118	0.6291	0.0451	0.1372	1.078	0.2293	thiolester hydrolase activity
31090	436	75	83	158	0.012	0.0001	0	0.1529	0.0017	0	organelle membrane
6796	734	119	113	232	0.0129	0.0227	0.0005	0.1205	0.2226	0.0053	phosphate metabolism
6793	734	119	113	232	0.0129	0.0227	0.0005	0.1205	0.2226	0.0053	phosphorus metabolism
4536	25	8	1	9	0.0132	0.9683	0.1871	0.143	1.1409	0.5951	deoxyribonuclease activity
152	16	6	3	9	0.0137	0.3408	0.0105	0.144	0.9416	0.0732	nuclear ubiquitin ligase complex
4683	16	6	0	6	0.0137	1	0.2242	0.144	1.0185	0.64	calmodulin regulated protein kinase activity
9066	16	6	0	6	0.0137	1	0.2242	0.144	1.0185	0.64	aspartate family amino acid metabolism
6163	67	16	13	29	0.0137	0.0838	0.0018	0.1533	0.469	0.0201	purine nucleotide metabolism
6139	2735	401	407	808	0.0139	0.0003	0	0.104	0.0036	0.0001	nucleobase, nucleoside, nucleotide and nucleic acid metabolism
6213	8	4	0	4	0.0143	1	0.1319	0.1534	1.0185	0.4744	pyrimidine nucleoside metabolism
6740	8	4	1	5	0.0143	0.6684	0.0335	0.1534	1.0872	0.1903	NADPH regeneration
6098	8	4	1	5	0.0143	0.6684	0.0335	0.1534	1.0872	0.1903	pentose-phosphate shunt
4467	8	4	1	5	0.0143	0.6684	0.0335	0.1534	1.0872	0.1903	long-chain-fatty-acid-CoA ligase activity
15645	8	4	1	5	0.0143	0.6684	0.0335	0.1534	1.0872	0.1903	fatty-acid ligase activity
17124	12	5	0	5	0.0149	1	0.1847	0.1587	1.0185	0.5929	SH3 domain binding
15078	85	19	11	30	0.0155	0.5428	0.0409	0.1639	1.0438	0.2045	hydrogen ion transporter activity
6119	57	14	13	27	0.016	0.0269	0.0005	0.1639	0.232	0.0053	oxidative phosphorylation
9165	109	23	15	38	0.0165	0.4345	0.0287	0.2196	0.9916	0.1709	nucleotide biosynthesis
30136	80	18	10	28	0.0171	0.5916	0.052	0.2206	1.0634	0.2403	clathrin-coated vesicle
46174	2	2	0	2	0.0179	1	0.069	0.2185	1.0675	0.3621	polyol catabolism
46168	2	2	0	2	0.0179	1	0.069	0.2185	1.0675	0.3621	glycerol-3-phosphate catabolism
46080	2	2	0	2	0.0179	1	0.069	0.2185	1.0675	0.3621	dUTP metabolism
6771	2	2	0	2	0.0179	1	0.069	0.2185	1.0675	0.3621	riboflavin metabolism
1889	2	2	0	2	0.0179	1	0.069	0.2185	1.0675	0.3621	liver development
6428	2	2	0	2	0.0179	1	0.069	0.2185	1.0675	0.3621	isoleucyl-tRNA aminoacylation
6424	2	2	0	2	0.0179	1	0.069	0.2185	1.0675	0.3621	glutamyl-tRNA aminoacylation
6335	2	2	0	2	0.0179	1	0.069	0.2185	1.0675	0.3621	DNA replication-dependent nucleosome assembly
6288	2	2	0	2	0.0179	1	0.069	0.2185	1.0675	0.3621	base-excision repair, DNA ligation
51302	2	2	0	2	0.0179	1	0.069	0.2185	1.0675	0.3621	regulation of cell division
4822	2	2	0	2	0.0179	1	0.069	0.2185	1.0675	0.3621	isoleucine-tRNA ligase activity
4818	2	2	0	2	0.0179	1	0.069	0.2185	1.0675	0.3621	glutamate-tRNA ligase activity
51103	2	2	0	2	0.0179	1	0.069	0.2185	1.0675	0.3621	DNA ligation during DNA repair
16781	2	2	0	2	0.0179	1	0.069	0.2185	1.0675	0.3621	phosphotransferase activity, paired acceptors
4792	2	2	0	2	0.0179	1	0.069	0.2185	1.0675	0.3621	thiosulfate sulfurtransferase activity
4756	2	2	0	2	0.0179	1	0.069	0.2185	1.0675	0.3621	selenide, water dikinase activity
42978	2	2	0	2	0.0179	1	0.069	0.2185	1.0675	0.3621	ornithine decarboxylase activator activity
16635	2	2	0	2	0.0179	1	0.069	0.2185	1.0675	0.3621	oxidoreductase activity, acting on the CH-CH group of donors, quinone or related compound as acceptor
16600	2	2	0	2	0.0179	1	0.069	0.2185	1.0675	0.3621	flotillin complex
9440	2	2	0	2	0.0179	1	0.069	0.2185	1.0675	0.3621	cyanate catabolism
9439	2	2	0	2	0.0179	1	0.069	0.2185	1.0675	0.3621	cyanate metabolism
42727	2	2	0	2	0.0179	1	0.069	0.2185	1.0675	0.3621	riboflavin and derivative biosynthesis
42726	2	2	0	2	0.0179	1	0.069	0.2185	1.0675	0.3621	riboflavin and derivative metabolism
4427	2	2	0	2	0.0179	1	0.069	0.2185	1.0675	0.3621	inorganic diphosphatase activity
9231	2	2	0	2	0.0179	1	0.069	0.2185	1.0675	0.3621	riboflavin biosynthesis
4367	2	2	0	2	0.0179	1	0.069	0.2185	1.0675	0.3621	glycerol-3-phosphate dehydrogenase (NAD+) activity
4069	2	2	0	2	0.0179	1	0.069	0.2185	1.0675	0.3621	aspartate transaminase activity
19754	2	2	0	2	0.0179	1	0.069	0.2185	1.0675	0.3621	one-carbon compound catabolism
45842	2	2	0	2	0.0179	1	0.069	0.2185	1.0675	0.3621	positive regulation of mitotic metaphase/anaphase transition
19563	2	2	0	2	0.0179	1	0.069	0.2185	1.0675	0.3621	glycerol catabolism
31616	2	2	0	2	0.0179	1	0.069	0.2185	1.0675	0.3621	spindle pole centrosome
3955	2	2	0	2	0.0179	1	0.069	0.2185	1.0675	0.3621	NAD(P)H dehydrogenase (quinone) activity
3890	2	2	0	2	0.0179	1	0.069	0.2185	1.0675	0.3621	beta DNA polymerase activity
8531	2	2	0	2	0.0179	1	0.069	0.2185	1.0675	0.3621	riboflavin kinase activity
46716	2	2	0	2	0.0179	1	0.069	0.2185	1.0675	0.3621	muscle maintenance
8177	2	2	0	2	0.0179	1	0.069	0.2185	1.0675	0.3621	succinate dehydrogenase (ubiquinone) activity
15215	2	2	0	2	0.0179	1	0.069	0.2185	1.0675	0.3621	nucleotide transporter activity
15207	2	2	0	2	0.0179	1	0.069	0.2185	1.0675	0.3621	adenine transporter activity
794	17	6	1	7	0.0189	0.9043	0.1321	0.2231	1.1429	0.4776	condensed nuclear chromosome
6271	5	3	0	3	0.0194	1	0.1172	0.2388	1.0075	0.4495	DNA strand elongation
9374	5	3	0	3	0.0194	1	0.1172	0.2388	1.0075	0.4495	biotin binding
4448	5	3	0	3	0.0194	1	0.1172	0.2388	1.0075	0.4495	isocitrate dehydrogenase activity
9251	5	3	0	3	0.0194	1	0.1172	0.2388	1.0075	0.4495	glucan catabolism
9008	5	3	0	3	0.0194	1	0.1172	0.2388	1.0075	0.4495	DNA-methyltransferase activity
15205	5	3	0	3	0.0194	1	0.1172	0.2388	1.0075	0.4495	nucleobase transporter activity
19320	64	15	6	21	0.0196	0.8493	0.1468	0.2416	1.1351	0.5046	hexose catabolism
8632	53	13	8	21	0.02	0.3737	0.0229	0.2421	0.9532	0.1574	apoptotic program
8094	37	10	7	17	0.0204	0.192	0.0076	0.2413	0.7736	0.0594	DNA-dependent ATPase activity
8021	37	10	3	13	0.0204	0.8726	0.1491	0.2413	1.1381	0.5057	synaptic vesicle
6270	22	7	4	11	0.0208	0.3128	0.0145	0.2424	0.8979	0.0925	DNA replication initiation
44454	32	9	4	13	0.0211	0.6053	0.054	0.2432	1.0709	0.2421	nuclear chromosome part
30894	13	5	1	6	0.0216	0.8338	0.0982	0.2466	1.1321	0.4117	replisome
43601	13	5	1	6	0.0216	0.8338	0.0982	0.2466	1.1321	0.4117	replisome (sensu Eukaryota)
43596	13	5	1	6	0.0216	0.8338	0.0982	0.2466	1.1321	0.4117	replication fork (sensu Eukaryota)
44275	88	19	7	26	0.0221	0.9471	0.2765	0.2589	1.1492	0.7766	cellular carbohydrate catabolism
16052	88	19	7	26	0.0221	0.9471	0.2765	0.2589	1.1492	0.7766	carbohydrate catabolism
46365	65	15	7	22	0.0225	0.7491	0.1072	0.2583	1.1148	0.4171	monosaccharide catabolism
6688	9	4	0	4	0.023	1	0.19	0.2599	1.0185	0.6177	glycosphingolipid biosynthesis
6829	9	4	1	5	0.023	0.7112	0.0594	0.2599	1.0989	0.2848	zinc ion transport
9636	9	4	1	5	0.023	0.7112	0.0594	0.2599	1.0989	0.2848	response to toxin
5759	71	16	11	27	0.0233	0.3039	0.0194	0.2576	0.8921	0.1525	mitochondrial matrix
31980	71	16	11	27	0.0233	0.3039	0.0194	0.2576	0.8921	0.1525	mitochondrial lumen
9141	54	13	11	24	0.0233	0.0805	0.0029	0.2589	0.4313	0.0243	nucleoside triphosphate metabolism
16860	38	10	4	14	0.0245	0.7396	0.0995	0.2561	1.108	0.4123	intramolecular oxidoreductase activity
44464	9178	1259	1230	2489	0.0254	0.0012	0.0001	0.2199	0.0144	0.0008	cell part
5623	9179	1259	1230	2489	0.0259	0.0012	0.0001	0.2195	0.0144	0.0009	cell
6695	23	7	2	9	0.0265	0.8159	0.1235	0.2654	1.1303	0.4566	cholesterol biosynthesis
9069	23	7	2	9	0.0265	0.8159	0.1235	0.2654	1.1303	0.4566	serine family amino acid metabolism
16126	28	8	5	13	0.0265	0.2893	0.017	0.2657	0.885	0.1038	sterol biosynthesis
6412	486	80	85	165	0.0267	0.0018	0.0001	0.2584	0.0216	0.001	protein biosynthesis
228	55	13	7	20	0.0268	0.5747	0.0636	0.2656	1.0584	0.2916	nuclear chromosome
9152	61	14	12	26	0.0281	0.0867	0.004	0.2685	0.4709	0.0313	purine ribonucleotide biosynthesis
9059	549	89	95	184	0.0289	0.0014	0.0001	0.2644	0.0177	0.0009	macromolecule biosynthesis
16765	39	10	6	16	0.0291	0.3885	0.0315	0.2681	0.9604	0.1806	transferase activity, transferring alkyl or aryl (other than methyl) groups
5819	39	10	5	15	0.0291	0.5767	0.0642	0.2681	1.06	0.2912	spindle
5634	3172	456	509	965	0.0295	0	0	0.2418	0	0	nucleus
4364	14	5	3	8	0.03	0.2662	0.014	0.2737	0.8708	0.0907	glutathione transferase activity
43234	1432	215	251	466	0.0301	0	0	0.2559	0	0	protein complex
30135	97	20	16	36	0.0305	0.1786	0.012	0.2797	0.766	0.0777	coated vesicle
44248	429	71	59	130	0.0317	0.3137	0.0313	0.3043	0.8968	0.1782	cellular catabolism
287	289	50	39	89	0.0321	0.4037	0.0457	0.3056	0.9668	0.2296	magnesium ion binding
4674	369	62	52	114	0.0325	0.2628	0.0244	0.265	0.8708	0.164	protein serine/threonine kinase activity
6626	19	6	4	10	0.0328	0.2226	0.0127	0.2847	0.7991	0.0805	protein targeting to mitochondrion
7051	19	6	3	9	0.0328	0.4508	0.0388	0.2847	0.9996	0.2016	spindle organization and biogenesis
19200	24	7	3	10	0.0332	0.6139	0.0732	0.2879	1.0725	0.3651	carbohydrate kinase activity
30552	10	4	2	6	0.0343	0.376	0.0251	0.2925	0.9514	0.1673	cAMP binding
16363	10	4	0	4	0.0343	1	0.2543	0.2925	1.0185	0.666	nuclear matrix
9081	10	4	0	4	0.0343	1	0.2543	0.2925	1.0185	0.666	branched chain family amino acid metabolism
8366	10	4	0	4	0.0343	1	0.2543	0.2925	1.0185	0.666	nerve ensheathment
16862	10	4	1	5	0.0343	0.7484	0.0937	0.2925	1.115	0.3996	intramolecular oxidoreductase activity, interconverting keto- and enol-groups
5744	10	4	1	5	0.0343	0.7484	0.0937	0.2925	1.115	0.3996	mitochondrial inner membrane presequence translocase complex
6072	6	3	0	3	0.0349	1	0.1899	0.3014	1.0138	0.606	glycerol-3-phosphate metabolism
9219	6	3	0	3	0.0349	1	0.1899	0.3014	1.0138	0.606	pyrimidine deoxyribonucleotide metabolism
4300	6	3	0	3	0.0349	1	0.1899	0.3014	1.0138	0.606	enoyl-CoA hydratase activity
42553	6	3	0	3	0.0349	1	0.1899	0.3014	1.0138	0.606	cellular nerve ensheathment
42552	6	3	0	3	0.0349	1	0.1899	0.3014	1.0138	0.606	myelination
9083	6	3	0	3	0.0349	1	0.1899	0.3014	1.0138	0.606	branched chain family amino acid catabolism
7272	6	3	0	3	0.0349	1	0.1899	0.3014	1.0138	0.606	ionic insulation of neurons by glial cells
45261	6	3	0	3	0.0349	1	0.1899	0.3014	1.0138	0.606	proton-transporting ATP synthase complex, catalytic core F(1)
5762	6	3	0	3	0.0349	1	0.1899	0.3014	1.0138	0.606	mitochondrial large ribosomal subunit
315	6	3	0	3	0.0349	1	0.1899	0.3014	1.0138	0.606	organellar large ribosomal subunit
8526	6	3	0	3	0.0349	1	0.1899	0.3014	1.0138	0.606	phosphatidylinositol transporter activity
9312	6	3	1	4	0.0349	0.563	0.0446	0.3014	1.0565	0.2294	oligosaccharide biosynthesis
35267	6	3	1	4	0.0349	0.563	0.0446	0.3014	1.0565	0.2294	TIP60 histone acetyltransferase complex
123	6	3	1	4	0.0349	0.563	0.0446	0.3014	1.0565	0.2294	histone acetyltransferase complex
3841	6	3	1	4	0.0349	0.563	0.0446	0.3014	1.0565	0.2294	1-acylglycerol-3-phosphate O-acyltransferase activity
16053	57	13	4	17	0.0352	0.9469	0.3156	0.3044	1.1499	0.8106	organic acid biosynthesis
46394	57	13	4	17	0.0352	0.9469	0.3156	0.3044	1.1499	0.8106	carboxylic acid biosynthesis
9150	63	14	12	26	0.0363	0.1049	0.0067	0.3052	0.5103	0.0567	purine ribonucleotide metabolism
43037	155	29	42	71	0.0369	0	0	0.2569	0	0	translation
75	46	11	3	14	0.0369	0.9469	0.3098	0.3054	1.1509	0.8094	cell cycle checkpoint
16741	93	19	8	27	0.0374	0.925	0.3069	0.2421	1.1457	0.8097	transferase activity, transferring one-carbon groups
15077	93	19	11	30	0.0374	0.6664	0.1162	0.3057	1.0871	0.4278	monovalent inorganic cation transporter activity
9108	81	17	13	30	0.0375	0.2395	0.0211	0.3061	0.8198	0.1548	coenzyme biosynthesis
6752	52	12	11	23	0.0387	0.0643	0.0038	0.3057	0.3758	0.029	group transfer coenzyme metabolism
46933	30	8	6	14	0.0392	0.1816	0.0127	0.3055	0.7674	0.0804	hydrogen-transporting ATP synthase activity, rotational mechanism
3725	30	8	6	14	0.0392	0.1816	0.0127	0.3055	0.7674	0.0804	double-stranded RNA binding
6650	41	10	12	22	0.0401	0.0044	0.0002	0.3083	0.0501	0.0022	glycerophospholipid metabolism
5643	41	10	4	14	0.0401	0.7924	0.165	0.3083	1.1225	0.5184	nuclear pore
46930	41	10	4	14	0.0401	0.7924	0.165	0.3083	1.1225	0.5184	pore complex
7093	15	5	2	7	0.0402	0.5937	0.0716	0.3104	1.0658	0.3637	mitotic checkpoint
8430	20	6	4	10	0.0417	0.252	0.0196	0.3142	0.8664	0.153	selenium binding
6839	20	6	3	9	0.0417	0.4859	0.0545	0.3142	1.0109	0.245	mitochondrial transport
3954	36	9	9	18	0.0435	0.0353	0.0019	0.3156	0.2698	0.0206	NADH dehydrogenase activity
50136	36	9	9	18	0.0435	0.0353	0.0019	0.3156	0.2698	0.0206	NADH dehydrogenase (quinone) activity
8137	36	9	9	18	0.0435	0.0353	0.0019	0.3156	0.2698	0.0206	NADH dehydrogenase (ubiquinone) activity
6469	36	9	6	15	0.0435	0.3161	0.0318	0.3156	0.8976	0.181	negative regulation of protein kinase activity
51348	36	9	6	15	0.0435	0.3161	0.0318	0.3156	0.8976	0.181	negative regulation of transferase activity
6605	151	28	30	58	0.0439	0.0098	0.0007	0.3171	0.1005	0.0076	protein targeting
4221	53	12	7	19	0.0442	0.5336	0.0789	0.3175	1.0423	0.3702	ubiquitin thiolesterase activity
6468	512	82	70	152	0.0446	0.3132	0.0414	0.2747	0.8973	0.2053	protein amino acid phosphorylation
15935	42	10	3	13	0.0466	0.921	0.296	0.3189	1.1445	0.8042	small ribosomal subunit
46961	31	8	7	15	0.0468	0.0952	0.0067	0.3183	0.4825	0.0571	hydrogen-transporting ATPase activity, rotational mechanism
8104	555	88	107	195	0.0476	0	0	0.3186	0.0001	0	protein localization
1508	11	4	0	4	0.0484	1	0.3219	0.3714	1.0185	0.8158	regulation of action potential
4685	11	4	0	4	0.0484	1	0.3219	0.3714	1.0185	0.8158	calcium- and calmodulin-dependent protein kinase activity
9247	11	4	0	4	0.0484	1	0.3219	0.3714	1.0185	0.8158	glycolipid biosynthesis
15269	11	4	0	4	0.0484	1	0.3219	0.3714	1.0185	0.8158	calcium-activated potassium channel activity
16671	3	2	1	3	0.0489	0.3389	0.0181	0.3633	0.9372	0.1367	oxidoreductase activity, acting on sulfur group of donors, disulfide as acceptor
8538	3	2	1	3	0.0489	0.3389	0.0181	0.3633	0.9372	0.1367	proteasome activator activity
8537	3	2	1	3	0.0489	0.3389	0.0181	0.3633	0.9372	0.1367	proteasome activator complex
32090	3	2	0	2	0.0489	1	0.1707	0.3633	0.9999	0.5739	Pyrin domain binding
16802	3	2	0	2	0.0489	1	0.1707	0.3633	0.9999	0.5739	trialkylsulfonium hydrolase activity
16744	3	2	0	2	0.0489	1	0.1707	0.3633	0.9999	0.5739	transferase activity, transferring aldehyde or ketonic groups
51014	3	2	0	2	0.0489	1	0.1707	0.3633	0.9999	0.5739	actin filament severing
42808	3	2	0	2	0.0489	1	0.1707	0.3633	0.9999	0.5739	neuronal Cdc2-like kinase binding
16538	3	2	0	2	0.0489	1	0.1707	0.3633	0.9999	0.5739	cyclin-dependent protein kinase regulator activity
4449	3	2	0	2	0.0489	1	0.1707	0.3633	0.9999	0.5739	isocitrate dehydrogenase (NAD+) activity
16416	3	2	0	2	0.0489	1	0.1707	0.3633	0.9999	0.5739	O-palmitoyltransferase activity
4335	3	2	0	2	0.0489	1	0.1707	0.3633	0.9999	0.5739	galactokinase activity
4332	3	2	0	2	0.0489	1	0.1707	0.3633	0.9999	0.5739	fructose-bisphosphate aldolase activity
4095	3	2	0	2	0.0489	1	0.1707	0.3633	0.9999	0.5739	carnitine O-palmitoyltransferase activity
4013	3	2	0	2	0.0489	1	0.1707	0.3633	0.9999	0.5739	adenosylhomocysteinase activity
42246	3	2	0	2	0.0489	1	0.1707	0.3633	0.9999	0.5739	tissue regeneration
7520	3	2	0	2	0.0489	1	0.1707	0.3633	0.9999	0.5739	myoblast fusion
7386	3	2	0	2	0.0489	1	0.1707	0.3633	0.9999	0.5739	compartment specification
7062	3	2	0	2	0.0489	1	0.1707	0.3633	0.9999	0.5739	sister chromatid cohesion
5816	3	2	0	2	0.0489	1	0.1707	0.3633	0.9999	0.5739	spindle pole body
40018	3	2	0	2	0.0489	1	0.1707	0.3633	0.9999	0.5739	positive regulation of body size
5658	3	2	0	2	0.0489	1	0.1707	0.3633	0.9999	0.5739	alpha DNA polymerase:primase complex
702	3	2	0	2	0.0489	1	0.1707	0.3633	0.9999	0.5739	oxidized base lesion DNA N-glycosylase activity
5345	3	2	0	2	0.0489	1	0.1707	0.3633	0.9999	0.5739	purine transporter activity
5185	3	2	0	2	0.0489	1	0.1707	0.3633	0.9999	0.5739	neurohypophyseal hormone activity
48247	3	2	0	2	0.0489	1	0.1707	0.3633	0.9999	0.5739	lymphocyte chemotaxis
50220	3	2	0	2	0.0489	1	0.1707	0.3633	0.9999	0.5739	prostaglandin-E synthase activity
31099	3	2	0	2	0.0489	1	0.1707	0.3633	0.9999	0.5739	regeneration
46928	3	2	0	2	0.0489	1	0.1707	0.3633	0.9999	0.5739	regulation of neurotransmitter secretion
8534	3	2	0	2	0.0489	1	0.1707	0.3633	0.9999	0.5739	purine-specific oxidized base lesion DNA N-glycosylase activity
8216	3	2	0	2	0.0489	1	0.1707	0.3633	0.9999	0.5739	spermidine metabolism
8195	3	2	0	2	0.0489	1	0.1707	0.3633	0.9999	0.5739	phosphatidate phosphatase activity
51338	159	29	23	52	0.0493	0.3081	0.0408	0.3819	0.8918	0.2056	regulation of transferase activity
16283	26	7	0	7	0.0498	1	0.544	0.3722	1.0185	0.9602	eukaryotic 48S initiation complex
5843	26	7	0	7	0.0498	1	0.544	0.3722	1.0185	0.9602	cytosolic small ribosomal subunit (sensu Eukaryota)
6919	26	7	2	9	0.0498	0.8661	0.2233	0.3722	1.1372	0.641	caspase activation
6733	26	7	2	9	0.0498	0.8661	0.2233	0.3722	1.1372	0.641	oxidoreduction coenzyme metabolism
8168	90	18	8	26	0.0504	0.9079	0.3217	0.2682	1.1433	0.8122	methyltransferase activity
45184	536	85	103	188	0.0506	0	0	0.3173	0.0002	0	establishment of protein localization
46467	66	14	15	29	0.0515	0.0188	0.0014	0.3819	0.2119	0.0134	membrane lipid biosynthesis
15031	509	81	102	183	0.0517	0	0	0.3174	0	0	protein transport
6100	21	6	2	8	0.0519	0.7736	0.1615	0.3784	1.1225	0.518	tricarboxylic acid cycle intermediate metabolism
4520	16	5	0	5	0.0522	1	0.4156	0.381	1.0185	0.8702	endodeoxyribonuclease activity
45259	16	5	2	7	0.0522	0.6298	0.0994	0.381	1.0771	0.4126	proton-transporting ATP synthase complex
16885	7	3	0	3	0.0551	1	0.2702	0.3933	1.0185	0.7729	ligase activity, forming carbon-carbon bonds
16884	7	3	0	3	0.0551	1	0.2702	0.3933	1.0185	0.7729	carbon-nitrogen ligase activity, with glutamine as amido-N-donor
9067	7	3	0	3	0.0551	1	0.2702	0.3933	1.0185	0.7729	aspartate family amino acid biosynthesis
43648	7	3	0	3	0.0551	1	0.2702	0.3933	1.0185	0.7729	dicarboxylic acid metabolism
8637	7	3	0	3	0.0551	1	0.2702	0.3933	1.0185	0.7729	apoptotic mitochondrial changes
16878	7	3	1	4	0.0551	0.6194	0.0827	0.3933	1.0746	0.3841	acid-thiol ligase activity
4622	7	3	1	4	0.0551	0.6194	0.0827	0.3933	1.0746	0.3841	lysophospholipase activity
4372	7	3	1	4	0.0551	0.6194	0.0827	0.3933	1.0746	0.3841	glycine hydroxymethyltransferase activity
15937	7	3	1	4	0.0551	0.6194	0.0827	0.3933	1.0746	0.3841	coenzyme A biosynthesis
15936	7	3	1	4	0.0551	0.6194	0.0827	0.3933	1.0746	0.3841	coenzyme A metabolism
16469	32	8	7	15	0.0554	0.109	0.0096	0.3944	0.5123	0.0678	proton-transporting two-sector ATPase complex
15986	32	8	7	15	0.0554	0.109	0.0096	0.3944	0.5123	0.0678	ATP synthesis coupled proton transport
15985	32	8	7	15	0.0554	0.109	0.0096	0.3944	0.5123	0.0678	energy coupled proton transport, down electrochemical gradient
9142	49	11	11	22	0.0556	0.0442	0.0037	0.3942	0.2915	0.029	nucleoside triphosphate biosynthesis
6633	49	11	2	13	0.0556	0.9905	0.5375	0.3942	1.1296	0.9586	fatty acid biosynthesis
6399	79	16	17	33	0.0567	0.0218	0.0019	0.1608	0.2216	0.0204	tRNA metabolism
4843	55	12	9	21	0.0567	0.2732	0.0349	0.394	0.8746	0.19	ubiquitin-specific protease activity
19783	55	12	9	21	0.0567	0.2732	0.0349	0.394	0.8746	0.19	small conjugating protein-specific protease activity
16044	55	12	6	18	0.0567	0.7288	0.1731	0.394	1.1054	0.5748	membrane organization and biogenesis
9260	67	14	14	28	0.0574	0.0441	0.004	0.3955	0.2912	0.0314	ribonucleotide biosynthesis
45859	155	28	22	50	0.0583	0.347	0.0553	0.4005	0.9472	0.2478	regulation of protein kinase activity
79	38	9	8	17	0.0591	0.1076	0.0105	0.3964	0.5143	0.073	regulation of cyclin-dependent protein kinase activity
8234	117	22	17	39	0.06	0.3362	0.0529	0.402	0.9084	0.2428	cysteine-type peptidase activity
44270	50	11	2	13	0.063	0.9916	0.5707	0.4009	1.1265	0.9664	nitrogen compound catabolism
8374	22	6	5	11	0.0636	0.1443	0.0145	0.4025	0.7276	0.0925	O-acyltransferase activity
5746	22	6	1	7	0.0636	0.9521	0.3508	0.4025	1.1448	0.8267	mitochondrial electron transport chain
82	22	6	1	7	0.0636	0.9521	0.3508	0.4025	1.1448	0.8267	G1/S transition of mitotic cell cycle
7052	12	4	3	7	0.0651	0.194	0.0187	0.4062	0.7793	0.14	mitotic spindle organization and biogenesis
5680	12	4	3	7	0.0651	0.194	0.0187	0.4062	0.7793	0.14	anaphase-promoting complex
49	12	4	2	6	0.0651	0.47	0.0674	0.4062	1.0054	0.2972	tRNA binding
8299	12	4	2	6	0.0651	0.47	0.0674	0.4062	1.0054	0.2972	isoprenoid biosynthesis
51188	93	18	14	32	0.066	0.3084	0.0499	0.4151	0.8917	0.2368	cofactor biosynthesis
6414	17	5	6	11	0.0661	0.0159	0.001	0.4133	0.1297	0.0094	translational elongation
6635	17	5	0	5	0.0661	1	0.4744	0.4133	1.0185	0.9286	fatty acid beta-oxidation
42551	17	5	0	5	0.0661	1	0.4744	0.4133	1.0185	0.9286	neuron maturation
50661	17	5	0	5	0.0661	1	0.4744	0.4133	1.0185	0.9286	NADP binding
922	17	5	2	7	0.0661	0.6634	0.1321	0.4133	1.0856	0.4776	spindle pole
43549	157	28	22	50	0.0666	0.3705	0.0676	0.4184	0.9519	0.2969	regulation of kinase activity
6220	28	7	3	10	0.0709	0.7185	0.1765	0.4181	1.0983	0.5782	pyrimidine nucleotide metabolism
16570	28	7	3	10	0.0709	0.7185	0.1765	0.4181	1.0983	0.5782	histone modification
16569	28	7	3	10	0.0709	0.7185	0.1765	0.4181	1.0983	0.5782	covalent chromatin modification
19904	63	13	9	22	0.0711	0.4249	0.0802	0.4201	0.9883	0.3706	protein domain specific binding
46982	57	12	12	24	0.0713	0.0566	0.0067	0.4206	0.3622	0.0567	protein heterodimerization activity
15293	94	18	6	24	0.0719	0.9865	0.6033	0.418	1.1344	0.986	symporter activity
43281	34	8	3	11	0.0753	0.8323	0.2638	0.4201	1.1354	0.7672	regulation of caspase activity
51082	146	26	39	65	0.0759	0	0	0.4443	0.0001	0	unfolded protein binding
5764	114	21	11	32	0.0775	0.8838	0.3638	0.4442	1.1394	0.8351	lysosome
323	114	21	11	32	0.0775	0.8838	0.3638	0.4442	1.1394	0.8351	lytic vacuole
4197	95	18	13	31	0.0781	0.4535	0.0988	0.4458	0.9999	0.4102	cysteine-type endopeptidase activity
51656	8	3	2	5	0.0796	0.2758	0.0335	0.4401	0.8793	0.1903	establishment of organelle localization
6835	8	3	0	3	0.0796	1	0.3531	0.4401	1.0185	0.8306	dicarboxylic acid transport
6012	8	3	0	3	0.0796	1	0.3531	0.4401	1.0185	0.8306	galactose metabolism
16801	8	3	0	3	0.0796	1	0.3531	0.4401	1.0185	0.8306	hydrolase activity, acting on ether bonds
19363	8	3	0	3	0.0796	1	0.3531	0.4401	1.0185	0.8306	pyridine nucleotide biosynthesis
7009	8	3	0	3	0.0796	1	0.3531	0.4401	1.0185	0.8306	plasma membrane organization and biogenesis
3730	8	3	0	3	0.0796	1	0.3531	0.4401	1.0185	0.8306	mRNA 3'-UTR binding
5662	8	3	1	4	0.0796	0.6684	0.1319	0.4401	1.0872	0.4744	DNA replication factor A complex
5006	8	3	1	4	0.0796	0.6684	0.1319	0.4401	1.0872	0.4744	epidermal growth factor receptor activity
8283	501	78	54	132	0.0819	0.9368	0.5001	0.4191	1.1492	0.94	cell proliferation
6473	18	5	3	8	0.0819	0.4148	0.0734	0.4474	0.9719	0.3648	protein amino acid acetylation
7222	18	5	3	8	0.0819	0.4148	0.0734	0.4474	0.9719	0.3648	frizzled signaling pathway
7005	18	5	3	8	0.0819	0.4148	0.0734	0.4474	0.9719	0.3648	mitochondrion organization and biogenesis
96	18	5	3	8	0.0819	0.4148	0.0734	0.4474	0.9719	0.3648	sulfur amino acid metabolism
776	18	5	2	7	0.0819	0.6945	0.1695	0.4474	1.0933	0.5259	kinetochore
8022	29	7	4	11	0.0831	0.5242	0.1137	0.4496	1.0373	0.4258	protein C-terminus binding
48469	29	7	1	8	0.0831	0.9818	0.506	0.4496	1.1378	0.9427	cell maturation
5876	13	4	3	7	0.0845	0.2296	0.0315	0.4543	0.8214	0.1811	spindle microtubule
9084	13	4	0	4	0.0845	1	0.4581	0.4543	1.0185	0.9201	glutamine family amino acid biosynthesis
30148	13	4	0	4	0.0845	1	0.4581	0.4543	1.0185	0.9201	sphingolipid biosynthesis
9147	13	4	2	6	0.0845	0.5137	0.0982	0.4543	1.0352	0.4117	pyrimidine nucleoside triphosphate metabolism
16208	13	4	2	6	0.0845	0.5137	0.0982	0.4543	1.0352	0.4117	AMP binding
15175	13	4	1	5	0.0845	0.8338	0.2387	0.4543	1.1321	0.6544	neutral amino acid transporter activity
30168	13	4	1	5	0.0845	0.8338	0.2387	0.4543	1.1321	0.6544	platelet activation
9259	71	14	15	29	0.0856	0.0348	0.0051	0.4944	0.2692	0.045	ribonucleotide metabolism
3697	35	8	10	18	0.0867	0.0107	0.0013	0.4944	0.1036	0.0132	single-stranded DNA binding
3899	35	8	2	10	0.0867	0.9508	0.441	0.4944	1.1457	0.8895	DNA-directed RNA polymerase activity
3723	496	77	114	191	0.0876	0	0	0.508	0	0	RNA binding
51329	59	12	5	17	0.0883	0.8925	0.3749	0.4972	1.1401	0.8405	interphase of mitotic cell cycle
6334	41	9	9	18	0.0886	0.0735	0.0108	0.3083	0.41	0.0735	nucleosome assembly
19887	53	11	9	20	0.089	0.2378	0.044	0.4977	0.8194	0.2166	protein kinase regulator activity
44453	53	11	5	16	0.089	0.8303	0.3041	0.4977	1.1343	0.8094	nuclear membrane part
7025	4	2	2	4	0.0891	0.0833	0.0048	0.4946	0.466	0.0442	beta-tubulin folding
51303	4	2	1	3	0.0891	0.4241	0.0582	0.4946	0.9883	0.2771	establishment of chromosome localization
31307	4	2	1	3	0.0891	0.4241	0.0582	0.4946	0.9883	0.2771	integral to mitochondrial outer membrane
50000	4	2	1	3	0.0891	0.4241	0.0582	0.4946	0.9883	0.2771	chromosome localization
6533	4	2	0	2	0.0891	1	0.2832	0.4946	1.0114	0.8022	aspartate catabolism
6531	4	2	0	2	0.0891	1	0.2832	0.4946	1.0114	0.8022	aspartate metabolism
51322	4	2	0	2	0.0891	1	0.2832	0.4946	1.0114	0.8022	anaphase
4704	4	2	0	2	0.0891	1	0.2832	0.4946	1.0114	0.8022	NF-kappaB-inducing kinase activity
42979	4	2	0	2	0.0891	1	0.2832	0.4946	1.0114	0.8022	ornithine decarboxylase regulator activity
4681	4	2	0	2	0.0891	1	0.2832	0.4946	1.0114	0.8022	casein kinase I activity
4594	4	2	0	2	0.0891	1	0.2832	0.4946	1.0114	0.8022	pantothenate kinase activity
30838	4	2	0	2	0.0891	1	0.2832	0.4946	1.0114	0.8022	positive regulation of actin filament polymerization
16461	4	2	0	2	0.0891	1	0.2832	0.4946	1.0114	0.8022	unconventional myosin
47497	4	2	0	2	0.0891	1	0.2832	0.4946	1.0114	0.8022	mitochondrion transport along microtubule
35264	4	2	0	2	0.0891	1	0.2832	0.4946	1.0114	0.8022	body growth
45239	4	2	0	2	0.0891	1	0.2832	0.4946	1.0114	0.8022	tricarboxylic acid cycle enzyme complex
40014	4	2	0	2	0.0891	1	0.2832	0.4946	1.0114	0.8022	regulation of body size
5005	4	2	0	2	0.0891	1	0.2832	0.4946	1.0114	0.8022	transmembrane-ephrin receptor activity
90	4	2	0	2	0.0891	1	0.2832	0.4946	1.0114	0.8022	mitotic anaphase
76	4	2	0	2	0.0891	1	0.2832	0.4946	1.0114	0.8022	DNA replication checkpoint
43125	4	2	0	2	0.0891	1	0.2832	0.4946	1.0114	0.8022	ErbB-3 class receptor binding
3886	4	2	0	2	0.0891	1	0.2832	0.4946	1.0114	0.8022	DNA (cytosine-5-)-methyltransferase activity
15851	4	2	0	2	0.0891	1	0.2832	0.4946	1.0114	0.8022	nucleobase transport
3831	4	2	0	2	0.0891	1	0.2832	0.4946	1.0114	0.8022	beta-N-acetylglucosaminylglycopeptide beta-1,4-galactosyltransferase activity
46835	4	2	0	2	0.0891	1	0.2832	0.4946	1.0114	0.8022	carbohydrate phosphorylation
5773	129	23	15	38	0.0898	0.7048	0.231	0.4994	1.0961	0.6429	vacuole
16462	469	73	93	166	0.0902	0	0	0.5089	0.0001	0	pyrophosphatase activity
6996	715	108	129	237	0.0911	0	0	0.4197	0.0003	0.0001	organelle organization and biogenesis
15002	24	6	0	6	0.0913	1	0.6326	0.4973	1.0185	0.9892	heme-copper terminal oxidase activity
16676	24	6	0	6	0.0913	1	0.6326	0.4973	1.0185	0.9892	oxidoreductase activity, acting on heme group of donors, oxygen as acceptor
16675	24	6	0	6	0.0913	1	0.6326	0.4973	1.0185	0.9892	oxidoreductase activity, acting on heme group of donors
4129	24	6	0	6	0.0913	1	0.6326	0.4973	1.0185	0.9892	cytochrome-c oxidase activity
5548	24	6	0	6	0.0913	1	0.6326	0.4973	1.0185	0.9892	phospholipid transporter activity
8483	24	6	1	7	0.0913	0.9636	0.449	0.4973	1.1434	0.893	transaminase activity
4713	149	26	20	46	0.0919	0.4588	0.1174	0.4018	1.0017	0.4492	protein-tyrosine kinase activity
6643	123	22	20	42	0.0929	0.1611	0.0315	0.5027	0.7439	0.1806	membrane lipid metabolism
16072	72	14	16	30	0.0938	0.0192	0.0031	0.382	0.2112	0.0264	rRNA metabolism
43280	30	7	2	9	0.0965	0.9136	0.3866	0.5033	1.1436	0.8438	positive regulation of caspase activity
16818	471	73	94	167	0.0966	0	0	0.5377	0.0001	0	hydrolase activity, acting on acid anhydrides, in phosphorus-containing anhydrides
51325	60	12	5	17	0.0976	0.9007	0.4051	0.51	1.1413	0.8661	interphase
6754	36	8	9	17	0.0991	0.0353	0.0054	0.5088	0.2698	0.0461	ATP biosynthesis
6753	36	8	9	17	0.0991	0.0353	0.0054	0.5088	0.2698	0.0461	nucleoside phosphate metabolism
6865	36	8	3	11	0.0991	0.8602	0.3368	0.5088	1.1361	0.8217	amino acid transport
6720	19	5	3	8	0.0994	0.4508	0.0986	0.5087	0.9996	0.4112	isoprenoid metabolism
6323	197	33	37	70	0.0997	0.0112	0.0024	0.4185	0.1045	0.0223	DNA packaging
9206	48	10	11	21	0.0999	0.0386	0.0064	0.5086	0.2741	0.0563	purine ribonucleoside triphosphate biosynthesis
9201	48	10	11	21	0.0999	0.0386	0.0064	0.5086	0.2741	0.0563	ribonucleoside triphosphate biosynthesis
9145	48	10	11	21	0.0999	0.0386	0.0064	0.5086	0.2741	0.0563	purine nucleoside triphosphate biosynthesis
15171	42	9	1	10	0.1	0.997	0.6972	0.5102	1.1171	1.0102	amino acid transporter activity
6118	279	45	28	73	0.1027	0.9407	0.5382	0.5409	1.1492	0.9592	electron transport
16070	445	69	96	165	0.103	0	0	0.3927	0	0	RNA metabolism
16817	473	73	94	167	0.1032	0	0	0.5478	0.0001	0.0001	hydrolase activity, acting on acid anhydrides
6457	191	32	53	85	0.1035	0	0	0.537	0	0	protein folding
6364	67	13	15	28	0.105	0.0215	0.004	0.3955	0.2206	0.0314	rRNA processing
15807	14	4	3	7	0.1062	0.2662	0.049	0.5167	0.8708	0.2365	L-amino acid transport
6479	14	4	0	4	0.1062	1	0.5227	0.5167	1.0185	0.9512	protein amino acid methylation
8213	14	4	0	4	0.1062	1	0.5227	0.5167	1.0185	0.9512	protein amino acid alkylation
5802	14	4	2	6	0.1062	0.555	0.1351	0.5167	1.0527	0.4879	Golgi trans face
8656	14	4	1	5	0.1062	0.8552	0.2963	0.5167	1.1342	0.805	caspase activator activity
8378	25	6	2	8	0.1072	0.851	0.325	0.5359	1.1346	0.8146	galactosyltransferase activity
46943	61	12	3	15	0.1074	0.9891	0.6643	0.5373	1.1321	1.0003	carboxylic acid transporter activity
6595	9	3	2	5	0.1079	0.3264	0.0594	0.5328	0.908	0.2848	polyamine metabolism
97	9	3	2	5	0.1079	0.3264	0.0594	0.5328	0.908	0.2848	sulfur amino acid biosynthesis
10181	9	3	0	3	0.1079	1	0.4347	0.5328	1.0185	0.8876	FMN binding
16812	9	3	0	3	0.1079	1	0.4347	0.5328	1.0185	0.8876	hydrolase activity, acting on carbon-nitrogen (but not peptide) bonds, in cyclic amides
7271	9	3	0	3	0.1079	1	0.4347	0.5328	1.0185	0.8876	synaptic transmission, cholinergic
5310	9	3	0	3	0.1079	1	0.4347	0.5328	1.0185	0.8876	dicarboxylic acid transporter activity
16864	9	3	1	4	0.1079	0.7112	0.19	0.5328	1.0989	0.6177	intramolecular oxidoreductase activity, transposing S-S bonds
16411	9	3	1	4	0.1079	0.7112	0.19	0.5328	1.0989	0.6177	acylglycerol O-acyltransferase activity
16289	9	3	1	4	0.1079	0.7112	0.19	0.5328	1.0989	0.6177	CoA hydrolase activity
3756	9	3	1	4	0.1079	0.7112	0.19	0.5328	1.0989	0.6177	protein disulfide isomerase activity
42623	240	39	54	93	0.112	0	0	0.5511	0.0003	0.0002	ATPase activity, coupled
42060	87	16	8	24	0.1137	0.8876	0.4294	0.5479	1.1397	0.8775	wound healing
7028	100	18	22	40	0.1144	0.0077	0.0018	0.4197	0.0731	0.0186	cytoplasm organization and biogenesis
5342	62	12	3	15	0.1179	0.9902	0.6909	0.5517	1.1302	1.0084	organic acid transporter activity
6120	20	5	5	10	0.1187	0.105	0.0196	0.5506	0.5117	0.153	mitochondrial electron transport, NADH to ubiquinone
43543	20	5	3	8	0.1187	0.4859	0.1281	0.5506	1.0109	0.4632	protein amino acid acylation
7269	20	5	2	7	0.1187	0.7495	0.2554	0.5506	1.1166	0.668	neurotransmitter secretion
15179	20	5	1	6	0.1187	0.9368	0.4342	0.5506	1.1476	0.8803	L-amino acid transporter activity
19201	20	5	1	6	0.1187	0.9368	0.4342	0.5506	1.1476	0.8803	nucleotide kinase activity
50790	269	43	37	80	0.1203	0.3604	0.1083	0.5619	0.9467	0.4181	regulation of catalytic activity
9056	499	76	68	144	0.1209	0.3267	0.0987	0.686	0.9073	0.4106	catabolism
3714	88	16	19	35	0.1226	0.0154	0.0038	0.5556	0.1274	0.029	transcription corepressor activity
31497	50	10	10	20	0.1233	0.1023	0.0234	0.4009	0.5114	0.1601	chromatin assembly
3678	26	6	5	11	0.1244	0.2376	0.0554	0.5534	0.8214	0.2485	DNA helicase activity
42770	26	6	1	7	0.1244	0.9724	0.544	0.5534	1.1398	0.9602	DNA damage response, signal transduction
15294	44	9	2	11	0.1253	0.9828	0.6322	0.5564	1.1376	0.9909	solute:cation symporter activity
46474	32	7	11	18	0.1265	0.0015	0.0003	0.5564	0.0207	0.0034	glycerophospholipid biosynthesis
3684	32	7	6	13	0.1265	0.2239	0.054	0.5564	0.8019	0.2421	damaged DNA binding
16830	32	7	4	11	0.1265	0.6053	0.197	0.5564	1.0709	0.6234	carbon-carbon lyase activity
51345	32	7	3	10	0.1265	0.7997	0.3207	0.5564	1.1227	0.812	positive regulation of hydrolase activity
6886	284	45	59	104	0.1265	0.0001	0.0001	0.6857	0.0014	0.0009	intracellular protein transport
6275	15	4	5	9	0.1302	0.0348	0.006	0.5624	0.2718	0.057	regulation of DNA replication
6687	15	4	0	4	0.1302	1	0.5835	0.5624	1.0185	0.9707	glycosphingolipid metabolism
6541	15	4	1	5	0.1302	0.8739	0.3558	0.5624	1.1381	0.8347	glutamine metabolism
45216	15	4	1	5	0.1302	0.8739	0.3558	0.5624	1.1381	0.8347	intercellular junction assembly and maintenance
50900	15	4	1	5	0.1302	0.8739	0.3558	0.5624	1.1381	0.8347	immune cell migration
44260	2310	326	389	715	0.1312	0	0	0.6763	0	0	cellular macromolecule metabolism
5635	89	16	16	32	0.132	0.1036	0.0274	0.6865	0.5111	0.1702	nuclear envelope
31965	57	11	8	19	0.1325	0.456	0.1438	0.6868	1.0009	0.5024	nuclear membrane
6950	930	136	91	227	0.1333	0.999	0.9164	0.6953	1.1113	1.0793	response to stress
15196	1	1	0	1	0.1338	1	0.2626	0.6768	1.004	0.7672	L-tryptophan transporter activity
15186	1	1	0	1	0.1338	1	0.2626	0.6768	1.004	0.7672	L-glutamine transporter activity
15182	1	1	0	1	0.1338	1	0.2626	0.6768	1.004	0.7672	L-asparagine transporter activity
15180	1	1	0	1	0.1338	1	0.2626	0.6768	1.004	0.7672	L-alanine transporter activity
46203	1	1	0	1	0.1338	1	0.2626	0.6768	1.004	0.7672	spermidine catabolism
6990	1	1	0	1	0.1338	1	0.2626	0.6768	1.004	0.7672	unfolded protein response, positive regulation of target gene transcription
10165	1	1	0	1	0.1338	1	0.2626	0.6768	1.004	0.7672	response to X-ray
46075	1	1	0	1	0.1338	1	0.2626	0.6768	1.004	0.7672	dTTP metabolism
46072	1	1	0	1	0.1338	1	0.2626	0.6768	1.004	0.7672	dTDP metabolism
6868	1	1	0	1	0.1338	1	0.2626	0.6768	1.004	0.7672	L-glutamine transport
6867	1	1	0	1	0.1338	1	0.2626	0.6768	1.004	0.7672	L-asparagine transport
6862	1	1	0	1	0.1338	1	0.2626	0.6768	1.004	0.7672	nucleotide transport
6741	1	1	0	1	0.1338	1	0.2626	0.6768	1.004	0.7672	NADP biosynthesis
6627	1	1	0	1	0.1338	1	0.2626	0.6768	1.004	0.7672	mitochondrial protein processing
1773	1	1	0	1	0.1338	1	0.2626	0.6768	1.004	0.7672	dendritic cell activation
6598	1	1	0	1	0.1338	1	0.2626	0.6768	1.004	0.7672	polyamine catabolism
6591	1	1	0	1	0.1338	1	0.2626	0.6768	1.004	0.7672	ornithine metabolism
6566	1	1	0	1	0.1338	1	0.2626	0.6768	1.004	0.7672	threonine metabolism
6565	1	1	0	1	0.1338	1	0.2626	0.6768	1.004	0.7672	L-serine catabolism
6535	1	1	0	1	0.1338	1	0.2626	0.6768	1.004	0.7672	cysteine biosynthesis from serine
6529	1	1	0	1	0.1338	1	0.2626	0.6768	1.004	0.7672	asparagine biosynthesis
6528	1	1	0	1	0.1338	1	0.2626	0.6768	1.004	0.7672	asparagine metabolism
51908	1	1	0	1	0.1338	1	0.2626	0.6768	1.004	0.7672	double-stranded DNA specific 5'-3' exodeoxyribonuclease activity
18478	1	1	0	1	0.1338	1	0.2626	0.6768	1.004	0.7672	malonate-semialdehyde dehydrogenase (acetylating) activity
6425	1	1	0	1	0.1338	1	0.2626	0.6768	1.004	0.7672	glutaminyl-tRNA aminoacylation
51861	1	1	0	1	0.1338	1	0.2626	0.6768	1.004	0.7672	glycolipid binding
6348	1	1	0	1	0.1338	1	0.2626	0.6768	1.004	0.7672	chromatin silencing at telomere
51765	1	1	0	1	0.1338	1	0.2626	0.6768	1.004	0.7672	inositol tetrakisphosphate kinase activity
18214	1	1	0	1	0.1338	1	0.2626	0.6768	1.004	0.7672	protein amino acid carboxylation
6235	1	1	0	1	0.1338	1	0.2626	0.6768	1.004	0.7672	dTTP biosynthesis
6233	1	1	0	1	0.1338	1	0.2626	0.6768	1.004	0.7672	dTDP biosynthesis
18200	1	1	0	1	0.1338	1	0.2626	0.6768	1.004	0.7672	peptidyl-glutamic acid modification
51664	1	1	0	1	0.1338	1	0.2626	0.6768	1.004	0.7672	nuclear pore localization
1315	1	1	0	1	0.1338	1	0.2626	0.6768	1.004	0.7672	age-dependent response to reactive oxygen species
6106	1	1	0	1	0.1338	1	0.2626	0.6768	1.004	0.7672	fumarate metabolism
6065	1	1	0	1	0.1338	1	0.2626	0.6768	1.004	0.7672	UDP-glucuronate biosynthesis
6060	1	1	0	1	0.1338	1	0.2626	0.6768	1.004	0.7672	sorbitol metabolism
6059	1	1	0	1	0.1338	1	0.2626	0.6768	1.004	0.7672	hexitol metabolism
6048	1	1	0	1	0.1338	1	0.2626	0.6768	1.004	0.7672	UDP-N-acetylglucosamine biosynthesis
6045	1	1	0	1	0.1338	1	0.2626	0.6768	1.004	0.7672	N-acetylglucosamine biosynthesis
6042	1	1	0	1	0.1338	1	0.2626	0.6768	1.004	0.7672	glucosamine biosynthesis
6010	1	1	0	1	0.1338	1	0.2626	0.6768	1.004	0.7672	glucose 6-phosphate utilization
51403	1	1	0	1	0.1338	1	0.2626	0.6768	1.004	0.7672	stress-activated MAPK cascade
9826	1	1	0	1	0.1338	1	0.2626	0.6768	1.004	0.7672	unidimensional cell growth
51305	1	1	0	1	0.1338	1	0.2626	0.6768	1.004	0.7672	chromosome movement towards spindle pole
16973	1	1	0	1	0.1338	1	0.2626	0.6768	1.004	0.7672	poly(A)+ mRNA export from nucleus
16925	1	1	0	1	0.1338	1	0.2626	0.6768	1.004	0.7672	protein sumoylation
4925	1	1	0	1	0.1338	1	0.2626	0.6768	1.004	0.7672	prolactin receptor activity
4923	1	1	0	1	0.1338	1	0.2626	0.6768	1.004	0.7672	leukemia inhibitory factor receptor activity
51292	1	1	0	1	0.1338	1	0.2626	0.6768	1.004	0.7672	nuclear pore complex assembly
9726	1	1	0	1	0.1338	1	0.2626	0.6768	1.004	0.7672	detection of endogenous stimulus
9720	1	1	0	1	0.1338	1	0.2626	0.6768	1.004	0.7672	detection of hormone stimulus
4852	1	1	0	1	0.1338	1	0.2626	0.6768	1.004	0.7672	uroporphyrinogen-III synthase activity
16815	1	1	0	1	0.1338	1	0.2626	0.6768	1.004	0.7672	hydrolase activity, acting on carbon-nitrogen (but not peptide) bonds, in nitriles
4819	1	1	0	1	0.1338	1	0.2626	0.6768	1.004	0.7672	glutamine-tRNA ligase activity
4801	1	1	0	1	0.1338	1	0.2626	0.6768	1.004	0.7672	transaldolase activity
32002	1	1	0	1	0.1338	1	0.2626	0.6768	1.004	0.7672	interleukin-28 receptor complex
51156	1	1	0	1	0.1338	1	0.2626	0.6768	1.004	0.7672	glucose 6-phosphate metabolism
51106	1	1	0	1	0.1338	1	0.2626	0.6768	1.004	0.7672	positive regulation of DNA ligation
51105	1	1	0	1	0.1338	1	0.2626	0.6768	1.004	0.7672	regulation of DNA ligation
16784	1	1	0	1	0.1338	1	0.2626	0.6768	1.004	0.7672	3-mercaptopyruvate sulfurtransferase activity
4798	1	1	0	1	0.1338	1	0.2626	0.6768	1.004	0.7672	thymidylate kinase activity
4795	1	1	0	1	0.1338	1	0.2626	0.6768	1.004	0.7672	threonine synthase activity
4751	1	1	0	1	0.1338	1	0.2626	0.6768	1.004	0.7672	ribose-5-phosphate isomerase activity
4750	1	1	0	1	0.1338	1	0.2626	0.6768	1.004	0.7672	ribulose-phosphate 3-epimerase activity
4741	1	1	0	1	0.1338	1	0.2626	0.6768	1.004	0.7672	[pyruvate dehydrogenase (lipoamide)] phosphatase activity
4736	1	1	0	1	0.1338	1	0.2626	0.6768	1.004	0.7672	pyruvate carboxylase activity
4733	1	1	0	1	0.1338	1	0.2626	0.6768	1.004	0.7672	pyridoxamine-phosphate oxidase activity
4731	1	1	0	1	0.1338	1	0.2626	0.6768	1.004	0.7672	purine-nucleoside phosphorylase activity
51097	1	1	0	1	0.1338	1	0.2626	0.6768	1.004	0.7672	negative regulation of helicase activity
51095	1	1	0	1	0.1338	1	0.2626	0.6768	1.004	0.7672	regulation of helicase activity
42977	1	1	0	1	0.1338	1	0.2626	0.6768	1.004	0.7672	tyrosine phosphorylation of JAK2 protein
42976	1	1	0	1	0.1338	1	0.2626	0.6768	1.004	0.7672	activation of JAK protein
16656	1	1	0	1	0.1338	1	0.2626	0.6768	1.004	0.7672	monodehydroascorbate reductase (NADH) activity
4671	1	1	0	1	0.1338	1	0.2626	0.6768	1.004	0.7672	protein-S-isoprenylcysteine O-methyltransferase activity
30913	1	1	0	1	0.1338	1	0.2626	0.6768	1.004	0.7672	paranodal junction assembly
4647	1	1	0	1	0.1338	1	0.2626	0.6768	1.004	0.7672	phosphoserine phosphatase activity
4644	1	1	0	1	0.1338	1	0.2626	0.6768	1.004	0.7672	phosphoribosylglycinamide formyltransferase activity
4643	1	1	0	1	0.1338	1	0.2626	0.6768	1.004	0.7672	phosphoribosylaminoimidazolecarboxamide formyltransferase activity
4641	1	1	0	1	0.1338	1	0.2626	0.6768	1.004	0.7672	phosphoribosylformylglycinamidine cyclo-ligase activity
16618	1	1	0	1	0.1338	1	0.2626	0.6768	1.004	0.7672	hydroxypyruvate reductase activity
4637	1	1	0	1	0.1338	1	0.2626	0.6768	1.004	0.7672	phosphoribosylamine-glycine ligase activity
4631	1	1	0	1	0.1338	1	0.2626	0.6768	1.004	0.7672	phosphomevalonate kinase activity
16608	1	1	0	1	0.1338	1	0.2626	0.6768	1.004	0.7672	growth hormone-releasing hormone activity
4607	1	1	0	1	0.1338	1	0.2626	0.6768	1.004	0.7672	phosphatidylcholine-sterol O-acyltransferase activity
47747	1	1	0	1	0.1338	1	0.2626	0.6768	1.004	0.7672	cholate-CoA ligase activity
47743	1	1	0	1	0.1338	1	0.2626	0.6768	1.004	0.7672	chlordecone reductase activity
30887	1	1	0	1	0.1338	1	0.2626	0.6768	1.004	0.7672	positive regulation of dendritic cell activation
30885	1	1	0	1	0.1338	1	0.2626	0.6768	1.004	0.7672	regulation of dendritic cell activation
30879	1	1	0	1	0.1338	1	0.2626	0.6768	1.004	0.7672	mammary gland development
4596	1	1	0	1	0.1338	1	0.2626	0.6768	1.004	0.7672	peptide alpha-N-acetyltransferase activity
4587	1	1	0	1	0.1338	1	0.2626	0.6768	1.004	0.7672	ornithine-oxo-acid transaminase activity
42819	1	1	0	1	0.1338	1	0.2626	0.6768	1.004	0.7672	vitamin B6 biosynthesis
42816	1	1	0	1	0.1338	1	0.2626	0.6768	1.004	0.7672	vitamin B6 metabolism
4575	1	1	0	1	0.1338	1	0.2626	0.6768	1.004	0.7672	sucrose alpha-glucosidase activity
4574	1	1	0	1	0.1338	1	0.2626	0.6768	1.004	0.7672	oligo-1,6-glucosidase activity
4516	1	1	0	1	0.1338	1	0.2626	0.6768	1.004	0.7672	nicotinate phosphoribosyltransferase activity
9346	1	1	0	1	0.1338	1	0.2626	0.6768	1.004	0.7672	citrate lyase complex
42799	1	1	0	1	0.1338	1	0.2626	0.6768	1.004	0.7672	histone lysine N-methyltransferase activity (H4-K20 specific)
4498	1	1	0	1	0.1338	1	0.2626	0.6768	1.004	0.7672	calcidiol 1-monooxygenase activity
4491	1	1	0	1	0.1338	1	0.2626	0.6768	1.004	0.7672	methylmalonate-semialdehyde dehydrogenase (acylating) activity
4490	1	1	0	1	0.1338	1	0.2626	0.6768	1.004	0.7672	methylglutaconyl-CoA hydratase activity
30731	1	1	0	1	0.1338	1	0.2626	0.6768	1.004	0.7672	guanidinoacetate N-methyltransferase activity
16449	1	1	0	1	0.1338	1	0.2626	0.6768	1.004	0.7672	lambda DNA polymerase activity
16446	1	1	0	1	0.1338	1	0.2626	0.6768	1.004	0.7672	somatic hypermutation of antibody genes
30729	1	1	0	1	0.1338	1	0.2626	0.6768	1.004	0.7672	acetoacetate-CoA ligase activity
4462	1	1	0	1	0.1338	1	0.2626	0.6768	1.004	0.7672	lactoylglutathione lyase activity
47598	1	1	0	1	0.1338	1	0.2626	0.6768	1.004	0.7672	7-dehydrocholesterol reductase activity
4423	1	1	0	1	0.1338	1	0.2626	0.6768	1.004	0.7672	iduronate-2-sulfatase activity
4422	1	1	0	1	0.1338	1	0.2626	0.6768	1.004	0.7672	hypoxanthine phosphoribosyltransferase activity
4416	1	1	0	1	0.1338	1	0.2626	0.6768	1.004	0.7672	hydroxyacylglutathione hydrolase activity
47560	1	1	0	1	0.1338	1	0.2626	0.6768	1.004	0.7672	3-dehydrosphinganine reductase activity
47545	1	1	0	1	0.1338	1	0.2626	0.6768	1.004	0.7672	2-hydroxyglutarate dehydrogenase activity
9212	1	1	0	1	0.1338	1	0.2626	0.6768	1.004	0.7672	pyrimidine deoxyribonucleoside triphosphate biosynthesis
9202	1	1	0	1	0.1338	1	0.2626	0.6768	1.004	0.7672	deoxyribonucleoside triphosphate biosynthesis
42614	1	1	0	1	0.1338	1	0.2626	0.6768	1.004	0.7672	CD70 receptor binding
4371	1	1	0	1	0.1338	1	0.2626	0.6768	1.004	0.7672	glycerone kinase activity
42602	1	1	0	1	0.1338	1	0.2626	0.6768	1.004	0.7672	flavin reductase activity
4363	1	1	0	1	0.1338	1	0.2626	0.6768	1.004	0.7672	glutathione synthase activity
4361	1	1	0	1	0.1338	1	0.2626	0.6768	1.004	0.7672	glutaryl-CoA dehydrogenase activity
4350	1	1	0	1	0.1338	1	0.2626	0.6768	1.004	0.7672	glutamate-5-semialdehyde dehydrogenase activity
4349	1	1	0	1	0.1338	1	0.2626	0.6768	1.004	0.7672	glutamate 5-kinase activity
4343	1	1	0	1	0.1338	1	0.2626	0.6768	1.004	0.7672	glucosamine 6-phosphate N-acetyltransferase activity
4333	1	1	0	1	0.1338	1	0.2626	0.6768	1.004	0.7672	fumarate hydratase activity
4310	1	1	0	1	0.1338	1	0.2626	0.6768	1.004	0.7672	farnesyl-diphosphate farnesyltransferase activity
47444	1	1	0	1	0.1338	1	0.2626	0.6768	1.004	0.7672	N-acylneuraminate-9-phosphate synthase activity
9197	1	1	0	1	0.1338	1	0.2626	0.6768	1.004	0.7672	pyrimidine deoxyribonucleoside diphosphate biosynthesis
9196	1	1	0	1	0.1338	1	0.2626	0.6768	1.004	0.7672	pyrimidine deoxyribonucleoside diphosphate metabolism
9148	1	1	0	1	0.1338	1	0.2626	0.6768	1.004	0.7672	pyrimidine nucleoside triphosphate biosynthesis
9139	1	1	0	1	0.1338	1	0.2626	0.6768	1.004	0.7672	pyrimidine nucleoside diphosphate biosynthesis
42576	1	1	0	1	0.1338	1	0.2626	0.6768	1.004	0.7672	aspartyl aminopeptidase activity
42564	1	1	0	1	0.1338	1	0.2626	0.6768	1.004	0.7672	NLS-dependent protein nuclear import complex
30586	1	1	0	1	0.1338	1	0.2626	0.6768	1.004	0.7672	[methionine synthase] reductase activity
30569	1	1	0	1	0.1338	1	0.2626	0.6768	1.004	0.7672	chymotrypsin inhibitor activity
16260	1	1	0	1	0.1338	1	0.2626	0.6768	1.004	0.7672	selenocysteine biosynthesis
16259	1	1	0	1	0.1338	1	0.2626	0.6768	1.004	0.7672	selenocysteine metabolism
30526	1	1	0	1	0.1338	1	0.2626	0.6768	1.004	0.7672	granulocyte macrophage colony-stimulating factor receptor complex
4250	1	1	0	1	0.1338	1	0.2626	0.6768	1.004	0.7672	aminopeptidase I activity
4243	1	1	0	1	0.1338	1	0.2626	0.6768	1.004	0.7672	mitochondrial intermediate peptidase activity
4215	1	1	0	1	0.1338	1	0.2626	0.6768	1.004	0.7672	cathepsin H activity
4213	1	1	0	1	0.1338	1	0.2626	0.6768	1.004	0.7672	cathepsin B activity
47372	1	1	0	1	0.1338	1	0.2626	0.6768	1.004	0.7672	acylglycerol lipase activity
47325	1	1	0	1	0.1338	1	0.2626	0.6768	1.004	0.7672	inositol tetrakisphosphate 1-kinase activity
9088	1	1	0	1	0.1338	1	0.2626	0.6768	1.004	0.7672	threonine biosynthesis
35312	1	1	0	1	0.1338	1	0.2626	0.6768	1.004	0.7672	5'-3' exodeoxyribonuclease activity
9052	1	1	0	1	0.1338	1	0.2626	0.6768	1.004	0.7672	pentose-phosphate shunt, non-oxidative branch
9051	1	1	0	1	0.1338	1	0.2626	0.6768	1.004	0.7672	pentose-phosphate shunt, oxidative branch
30490	1	1	0	1	0.1338	1	0.2626	0.6768	1.004	0.7672	processing of 20S pre-rRNA
4195	1	1	0	1	0.1338	1	0.2626	0.6768	1.004	0.7672	renin activity
4192	1	1	0	1	0.1338	1	0.2626	0.6768	1.004	0.7672	cathepsin D activity
16153	1	1	0	1	0.1338	1	0.2626	0.6768	1.004	0.7672	urocanate hydratase activity
4170	1	1	0	1	0.1338	1	0.2626	0.6768	1.004	0.7672	dUTP diphosphatase activity
4168	1	1	0	1	0.1338	1	0.2626	0.6768	1.004	0.7672	dolichol kinase activity
4163	1	1	0	1	0.1338	1	0.2626	0.6768	1.004	0.7672	diphosphomevalonate decarboxylase activity
4151	1	1	0	1	0.1338	1	0.2626	0.6768	1.004	0.7672	dihydroorotase activity
4137	1	1	0	1	0.1338	1	0.2626	0.6768	1.004	0.7672	deoxycytidine kinase activity
4122	1	1	0	1	0.1338	1	0.2626	0.6768	1.004	0.7672	cystathionine beta-synthase activity
4108	1	1	0	1	0.1338	1	0.2626	0.6768	1.004	0.7672	citrate (Si)-synthase activity
4088	1	1	0	1	0.1338	1	0.2626	0.6768	1.004	0.7672	carbamoyl-phosphate synthase (glutamine-hydrolyzing) activity
4085	1	1	0	1	0.1338	1	0.2626	0.6768	1.004	0.7672	butyryl-CoA dehydrogenase activity
30337	1	1	0	1	0.1338	1	0.2626	0.6768	1.004	0.7672	DNA polymerase processivity factor activity
4070	1	1	0	1	0.1338	1	0.2626	0.6768	1.004	0.7672	aspartate carbamoyltransferase activity
4066	1	1	0	1	0.1338	1	0.2626	0.6768	1.004	0.7672	asparagine synthase (glutamine-hydrolyzing) activity
30311	1	1	0	1	0.1338	1	0.2626	0.6768	1.004	0.7672	poly-N-acetyllactosamine biosynthesis
30302	1	1	0	1	0.1338	1	0.2626	0.6768	1.004	0.7672	deoxynucleotide transport
4018	1	1	0	1	0.1338	1	0.2626	0.6768	1.004	0.7672	adenylosuccinate lyase activity
42257	1	1	0	1	0.1338	1	0.2626	0.6768	1.004	0.7672	ribosomal subunit assembly
30267	1	1	0	1	0.1338	1	0.2626	0.6768	1.004	0.7672	glyoxylate reductase (NADP) activity
30233	1	1	0	1	0.1338	1	0.2626	0.6768	1.004	0.7672	deoxynucleotide transporter activity
30215	1	1	0	1	0.1338	1	0.2626	0.6768	1.004	0.7672	semaphorin receptor binding
19859	1	1	0	1	0.1338	1	0.2626	0.6768	1.004	0.7672	thymine metabolism
35030	1	1	0	1	0.1338	1	0.2626	0.6768	1.004	0.7672	phosphoinositide 3-kinase complex, class IA
35020	1	1	0	1	0.1338	1	0.2626	0.6768	1.004	0.7672	regulation of Rac protein signal transduction
19794	1	1	0	1	0.1338	1	0.2626	0.6768	1.004	0.7672	nonprotein amino acid metabolism
7616	1	1	0	1	0.1338	1	0.2626	0.6768	1.004	0.7672	long-term memory
45875	1	1	0	1	0.1338	1	0.2626	0.6768	1.004	0.7672	negative regulation of sister chromatid cohesion
19400	1	1	0	1	0.1338	1	0.2626	0.6768	1.004	0.7672	alditol metabolism
19343	1	1	0	1	0.1338	1	0.2626	0.6768	1.004	0.7672	cysteine biosynthesis via cystathione
19202	1	1	0	1	0.1338	1	0.2626	0.6768	1.004	0.7672	amino acid kinase activity
19153	1	1	0	1	0.1338	1	0.2626	0.6768	1.004	0.7672	protein-disulfide reductase (glutathione) activity
7079	1	1	0	1	0.1338	1	0.2626	0.6768	1.004	0.7672	mitotic chromosome movement towards spindle pole
7063	1	1	0	1	0.1338	1	0.2626	0.6768	1.004	0.7672	regulation of sister chromatid cohesion
19013	1	1	0	1	0.1338	1	0.2626	0.6768	1.004	0.7672	viral nucleocapsid
45283	1	1	0	1	0.1338	1	0.2626	0.6768	1.004	0.7672	fumarate reductase complex
45281	1	1	0	1	0.1338	1	0.2626	0.6768	1.004	0.7672	succinate dehydrogenase complex
45257	1	1	0	1	0.1338	1	0.2626	0.6768	1.004	0.7672	succinate dehydrogenase complex (ubiquinone)
45145	1	1	0	1	0.1338	1	0.2626	0.6768	1.004	0.7672	single-stranded DNA specific 5'-3' exodeoxyribonuclease activity
5918	1	1	0	1	0.1338	1	0.2626	0.6768	1.004	0.7672	septate junction
917	1	1	0	1	0.1338	1	0.2626	0.6768	1.004	0.7672	barrier septum formation
5749	1	1	0	1	0.1338	1	0.2626	0.6768	1.004	0.7672	respiratory chain complex II (sensu Eukaryota)
5721	1	1	0	1	0.1338	1	0.2626	0.6768	1.004	0.7672	centric heterochromatin
5688	1	1	0	1	0.1338	1	0.2626	0.6768	1.004	0.7672	snRNP U6
791	1	1	0	1	0.1338	1	0.2626	0.6768	1.004	0.7672	euchromatin
739	1	1	0	1	0.1338	1	0.2626	0.6768	1.004	0.7672	DNA strand annealing activity
722	1	1	0	1	0.1338	1	0.2626	0.6768	1.004	0.7672	telomere maintenance via recombination
50983	1	1	0	1	0.1338	1	0.2626	0.6768	1.004	0.7672	spermidine catabolism to deoxyhypusine, using deoxyhypusine synthase
48639	1	1	0	1	0.1338	1	0.2626	0.6768	1.004	0.7672	positive regulation of developmental growth
48638	1	1	0	1	0.1338	1	0.2626	0.6768	1.004	0.7672	regulation of developmental growth
50905	1	1	0	1	0.1338	1	0.2626	0.6768	1.004	0.7672	neuromuscular physiological process
31768	1	1	0	1	0.1338	1	0.2626	0.6768	1.004	0.7672	ghrelin receptor binding
5471	1	1	0	1	0.1338	1	0.2626	0.6768	1.004	0.7672	ATP:ADP antiporter activity
50879	1	1	0	1	0.1338	1	0.2626	0.6768	1.004	0.7672	organismal movement
31665	1	1	0	1	0.1338	1	0.2626	0.6768	1.004	0.7672	negative regulation of lipopolysaccharide-mediated signaling pathway
31664	1	1	0	1	0.1338	1	0.2626	0.6768	1.004	0.7672	regulation of lipopolysaccharide-mediated signaling pathway
31663	1	1	0	1	0.1338	1	0.2626	0.6768	1.004	0.7672	lipopolysaccharide-mediated signaling pathway
43626	1	1	0	1	0.1338	1	0.2626	0.6768	1.004	0.7672	PCNA complex
31625	1	1	0	1	0.1338	1	0.2626	0.6768	1.004	0.7672	ubiquitin protein ligase binding
5362	1	1	0	1	0.1338	1	0.2626	0.6768	1.004	0.7672	low-affinity glucose:sodium symporter activity
5290	1	1	0	1	0.1338	1	0.2626	0.6768	1.004	0.7672	L-histidine transporter activity
43517	1	1	0	1	0.1338	1	0.2626	0.6768	1.004	0.7672	positive regulation of DNA damage response, signal transduction by p53 class mediator
43516	1	1	0	1	0.1338	1	0.2626	0.6768	1.004	0.7672	regulation of DNA damage response, signal transduction by p53 class mediator
31509	1	1	0	1	0.1338	1	0.2626	0.6768	1.004	0.7672	telomeric heterochromatin formation
31503	1	1	0	1	0.1338	1	0.2626	0.6768	1.004	0.7672	protein complex localization
50691	1	1	0	1	0.1338	1	0.2626	0.6768	1.004	0.7672	regulation of antiviral response by host
50689	1	1	0	1	0.1338	1	0.2626	0.6768	1.004	0.7672	negative regulation of antiviral response by host
50688	1	1	0	1	0.1338	1	0.2626	0.6768	1.004	0.7672	regulation of antiviral response
50687	1	1	0	1	0.1338	1	0.2626	0.6768	1.004	0.7672	negative regulation of antiviral response
50677	1	1	0	1	0.1338	1	0.2626	0.6768	1.004	0.7672	positive regulation of urothelial cell proliferation
50675	1	1	0	1	0.1338	1	0.2626	0.6768	1.004	0.7672	regulation of urothelial cell proliferation
50674	1	1	0	1	0.1338	1	0.2626	0.6768	1.004	0.7672	urothelial cell proliferation
43484	1	1	0	1	0.1338	1	0.2626	0.6768	1.004	0.7672	regulation of RNA splicing
303	1	1	0	1	0.1338	1	0.2626	0.6768	1.004	0.7672	response to superoxide
17187	1	1	0	1	0.1338	1	0.2626	0.6768	1.004	0.7672	peptidyl-glutamic acid carboxylation
17162	1	1	0	1	0.1338	1	0.2626	0.6768	1.004	0.7672	aryl hydrocarbon receptor binding
5175	1	1	0	1	0.1338	1	0.2626	0.6768	1.004	0.7672	CD27 receptor binding
17136	1	1	0	1	0.1338	1	0.2626	0.6768	1.004	0.7672	NAD-dependent histone deacetylase activity
5157	1	1	0	1	0.1338	1	0.2626	0.6768	1.004	0.7672	macrophage colony stimulating factor receptor binding
17129	1	1	0	1	0.1338	1	0.2626	0.6768	1.004	0.7672	triglyceride binding
17101	1	1	0	1	0.1338	1	0.2626	0.6768	1.004	0.7672	aminoacyl-tRNA synthetase multienzyme complex
48227	1	1	0	1	0.1338	1	0.2626	0.6768	1.004	0.7672	plasma membrane to endosome transport
50512	1	1	0	1	0.1338	1	0.2626	0.6768	1.004	0.7672	lactosylceramide 4-alpha-galactosyltransferase activity
280	1	1	0	1	0.1338	1	0.2626	0.6768	1.004	0.7672	nuclear division
257	1	1	0	1	0.1338	1	0.2626	0.6768	1.004	0.7672	nitrilase activity
254	1	1	0	1	0.1338	1	0.2626	0.6768	1.004	0.7672	C-4 methylsterol oxidase activity
212	1	1	0	1	0.1338	1	0.2626	0.6768	1.004	0.7672	meiotic spindle organization and biogenesis
43353	1	1	0	1	0.1338	1	0.2626	0.6768	1.004	0.7672	enucleate erythrocyte differentiation
17089	1	1	0	1	0.1338	1	0.2626	0.6768	1.004	0.7672	glycolipid transporter activity
5098	1	1	0	1	0.1338	1	0.2626	0.6768	1.004	0.7672	Ran GTPase activator activity
17055	1	1	0	1	0.1338	1	0.2626	0.6768	1.004	0.7672	negative regulation of transcriptional preinitiation complex formation
5055	1	1	0	1	0.1338	1	0.2626	0.6768	1.004	0.7672	laminin receptor activity
31305	1	1	0	1	0.1338	1	0.2626	0.6768	1.004	0.7672	integral to mitochondrial inner membrane
17005	1	1	0	1	0.1338	1	0.2626	0.6768	1.004	0.7672	tyrosyl-DNA phosphodiesterase activity
5019	1	1	0	1	0.1338	1	0.2626	0.6768	1.004	0.7672	platelet-derived growth factor beta-receptor activity
50462	1	1	0	1	0.1338	1	0.2626	0.6768	1.004	0.7672	N-acetylneuraminate synthase activity
183	1	1	0	1	0.1338	1	0.2626	0.6768	1.004	0.7672	chromatin silencing at rDNA
133	1	1	0	1	0.1338	1	0.2626	0.6768	1.004	0.7672	polarisome
125	1	1	0	1	0.1338	1	0.2626	0.6768	1.004	0.7672	PCAF complex
31293	1	1	0	1	0.1338	1	0.2626	0.6768	1.004	0.7672	membrane protein intracellular domain proteolysis
43221	1	1	0	1	0.1338	1	0.2626	0.6768	1.004	0.7672	SMC protein binding
50355	1	1	0	1	0.1338	1	0.2626	0.6768	1.004	0.7672	triphosphatase activity
8815	1	1	0	1	0.1338	1	0.2626	0.6768	1.004	0.7672	citrate (pro-3S)-lyase activity
8812	1	1	0	1	0.1338	1	0.2626	0.6768	1.004	0.7672	choline dehydrogenase activity
28	1	1	0	1	0.1338	1	0.2626	0.6768	1.004	0.7672	ribosomal small subunit assembly and maintenance
3979	1	1	0	1	0.1338	1	0.2626	0.6768	1.004	0.7672	UDP-glucose 6-dehydrogenase activity
3977	1	1	0	1	0.1338	1	0.2626	0.6768	1.004	0.7672	UDP-N-acetylglucosamine diphosphorylase activity
43142	1	1	0	1	0.1338	1	0.2626	0.6768	1.004	0.7672	single-stranded DNA-dependent ATPase activity
3959	1	1	0	1	0.1338	1	0.2626	0.6768	1.004	0.7672	NADPH dehydrogenase activity
3957	1	1	0	1	0.1338	1	0.2626	0.6768	1.004	0.7672	NAD(P)+ transhydrogenase (B-specific) activity
3952	1	1	0	1	0.1338	1	0.2626	0.6768	1.004	0.7672	NAD+ synthase (glutamine-hydrolyzing) activity
3942	1	1	0	1	0.1338	1	0.2626	0.6768	1.004	0.7672	N-acetyl-gamma-glutamyl-phosphate reductase activity
3939	1	1	0	1	0.1338	1	0.2626	0.6768	1.004	0.7672	L-iditol 2-dehydrogenase activity
3937	1	1	0	1	0.1338	1	0.2626	0.6768	1.004	0.7672	IMP cyclohydrolase activity
3908	1	1	0	1	0.1338	1	0.2626	0.6768	1.004	0.7672	methylated-DNA-[protein]-cysteine S-methyltransferase activity
8792	1	1	0	1	0.1338	1	0.2626	0.6768	1.004	0.7672	arginine decarboxylase activity
8753	1	1	0	1	0.1338	1	0.2626	0.6768	1.004	0.7672	NADPH dehydrogenase (quinone) activity
8750	1	1	0	1	0.1338	1	0.2626	0.6768	1.004	0.7672	NAD(P)+ transhydrogenase (AB-specific) activity
15853	1	1	0	1	0.1338	1	0.2626	0.6768	1.004	0.7672	adenine transport
31081	1	1	0	1	0.1338	1	0.2626	0.6768	1.004	0.7672	nuclear pore distribution
31074	1	1	0	1	0.1338	1	0.2626	0.6768	1.004	0.7672	nucleocytoplasmic shuttling complex
31071	1	1	0	1	0.1338	1	0.2626	0.6768	1.004	0.7672	cysteine desulfurase activity
3860	1	1	0	1	0.1338	1	0.2626	0.6768	1.004	0.7672	3-hydroxyisobutyryl-CoA hydrolase activity
15824	1	1	0	1	0.1338	1	0.2626	0.6768	1.004	0.7672	L-proline transport
43020	1	1	0	1	0.1338	1	0.2626	0.6768	1.004	0.7672	NADPH oxidase complex
15817	1	1	0	1	0.1338	1	0.2626	0.6768	1.004	0.7672	L-histidine transport
15808	1	1	0	1	0.1338	1	0.2626	0.6768	1.004	0.7672	L-alanine transport
15802	1	1	0	1	0.1338	1	0.2626	0.6768	1.004	0.7672	basic amino acid transport
46975	1	1	0	1	0.1338	1	0.2626	0.6768	1.004	0.7672	histone lysine N-methyltransferase activity (H3-K36 specific)
46921	1	1	0	1	0.1338	1	0.2626	0.6768	1.004	0.7672	alpha(1,6)-fucosyltransferase activity
50178	1	1	0	1	0.1338	1	0.2626	0.6768	1.004	0.7672	phenylpyruvate tautomerase activity
8665	1	1	0	1	0.1338	1	0.2626	0.6768	1.004	0.7672	2'-phosphotransferase activity
8633	1	1	0	1	0.1338	1	0.2626	0.6768	1.004	0.7672	activation of pro-apoptotic gene products
8615	1	1	0	1	0.1338	1	0.2626	0.6768	1.004	0.7672	pyridoxine biosynthesis
8614	1	1	0	1	0.1338	1	0.2626	0.6768	1.004	0.7672	pyridoxine metabolism
8612	1	1	0	1	0.1338	1	0.2626	0.6768	1.004	0.7672	hypusine biosynthesis from peptidyl-lysine
15701	1	1	0	1	0.1338	1	0.2626	0.6768	1.004	0.7672	bicarbonate transport
46899	1	1	0	1	0.1338	1	0.2626	0.6768	1.004	0.7672	nucleoside triphosphate adenylate kinase activity
46854	1	1	0	1	0.1338	1	0.2626	0.6768	1.004	0.7672	phosphoinositide phosphorylation
46836	1	1	0	1	0.1338	1	0.2626	0.6768	1.004	0.7672	glycolipid transport
46834	1	1	0	1	0.1338	1	0.2626	0.6768	1.004	0.7672	lipid phosphorylation
8532	1	1	0	1	0.1338	1	0.2626	0.6768	1.004	0.7672	N-acetyllactosaminide beta-1,3-N-acetylglucosaminyltransferase activity
8510	1	1	0	1	0.1338	1	0.2626	0.6768	1.004	0.7672	sodium:bicarbonate symporter activity
15646	1	1	0	1	0.1338	1	0.2626	0.6768	1.004	0.7672	permease activity
15633	1	1	0	1	0.1338	1	0.2626	0.6768	1.004	0.7672	zinc porter activity
46728	1	1	0	1	0.1338	1	0.2626	0.6768	1.004	0.7672	viral capsid (sensu Retroviridae)
46726	1	1	0	1	0.1338	1	0.2626	0.6768	1.004	0.7672	positive regulation of viral protein levels in host cell
8488	1	1	0	1	0.1338	1	0.2626	0.6768	1.004	0.7672	gamma-glutamyl carboxylase activity
8480	1	1	0	1	0.1338	1	0.2626	0.6768	1.004	0.7672	sarcosine dehydrogenase activity
8478	1	1	0	1	0.1338	1	0.2626	0.6768	1.004	0.7672	pyridoxal kinase activity
8465	1	1	0	1	0.1338	1	0.2626	0.6768	1.004	0.7672	glycerate dehydrogenase activity
8424	1	1	0	1	0.1338	1	0.2626	0.6768	1.004	0.7672	glycoprotein 6-alpha-L-fucosyltransferase activity
8413	1	1	0	1	0.1338	1	0.2626	0.6768	1.004	0.7672	8-oxo-7,8-dihydroguanine triphosphatase activity
8383	1	1	0	1	0.1338	1	0.2626	0.6768	1.004	0.7672	manganese superoxide dismutase activity
46539	1	1	0	1	0.1338	1	0.2626	0.6768	1.004	0.7672	histamine N-methyltransferase activity
46516	1	1	0	1	0.1338	1	0.2626	0.6768	1.004	0.7672	hypusine metabolism
46515	1	1	0	1	0.1338	1	0.2626	0.6768	1.004	0.7672	hypusine biosynthesis
8278	1	1	0	1	0.1338	1	0.2626	0.6768	1.004	0.7672	cohesin complex
8262	1	1	0	1	0.1338	1	0.2626	0.6768	1.004	0.7672	importin-alpha export receptor activity
15367	1	1	0	1	0.1338	1	0.2626	0.6768	1.004	0.7672	oxoglutarate:malate antiporter activity
15320	1	1	0	1	0.1338	1	0.2626	0.6768	1.004	0.7672	phosphate carrier activity
15319	1	1	0	1	0.1338	1	0.2626	0.6768	1.004	0.7672	sodium:inorganic phosphate symporter activity
8187	1	1	0	1	0.1338	1	0.2626	0.6768	1.004	0.7672	poly-pyrimidine tract binding
8120	1	1	0	1	0.1338	1	0.2626	0.6768	1.004	0.7672	ceramide glucosyltransferase activity
8113	1	1	0	1	0.1338	1	0.2626	0.6768	1.004	0.7672	protein-methionine-S-oxide reductase activity
8108	1	1	0	1	0.1338	1	0.2626	0.6768	1.004	0.7672	UDP-glucose:hexose-1-phosphate uridylyltransferase activity
15216	1	1	0	1	0.1338	1	0.2626	0.6768	1.004	0.7672	purine nucleotide transporter activity
46399	1	1	0	1	0.1338	1	0.2626	0.6768	1.004	0.7672	glucuronate biosynthesis
8065	1	1	0	1	0.1338	1	0.2626	0.6768	1.004	0.7672	establishment of blood-nerve barrier
16599	5	2	2	4	0.1357	0.1272	0.0188	0.686	0.5636	0.1522	caveolar membrane
43433	5	2	2	4	0.1357	0.1272	0.0188	0.686	0.5636	0.1522	negative regulation of transcription factor activity
31306	5	2	2	4	0.1357	0.1272	0.0188	0.686	0.5636	0.1522	intrinsic to mitochondrial outer membrane
48154	5	2	2	4	0.1357	0.1272	0.0188	0.686	0.5636	0.1522	S100 beta binding
6561	5	2	0	2	0.1357	1	0.3938	0.686	1.0075	0.8594	proline biosynthesis
16832	5	2	0	2	0.1357	1	0.3938	0.686	1.0075	0.8594	aldehyde-lyase activity
4689	5	2	0	2	0.1357	1	0.3938	0.686	1.0075	0.8594	phosphorylase kinase activity
16571	5	2	0	2	0.1357	1	0.3938	0.686	1.0075	0.8594	histone methylation
16547	5	2	0	2	0.1357	1	0.3938	0.686	1.0075	0.8594	RNA editing
42719	5	2	0	2	0.1357	1	0.3938	0.686	1.0075	0.8594	mitochondrial intermembrane space protein transporter complex
4470	5	2	0	2	0.1357	1	0.3938	0.686	1.0075	0.8594	malic enzyme activity
4396	5	2	0	2	0.1357	1	0.3938	0.686	1.0075	0.8594	hexokinase activity
16290	5	2	0	2	0.1357	1	0.3938	0.686	1.0075	0.8594	palmitoyl-CoA hydrolase activity
4157	5	2	0	2	0.1357	1	0.3938	0.686	1.0075	0.8594	dihydropyrimidinase activity
30331	5	2	0	2	0.1357	1	0.3938	0.686	1.0075	0.8594	estrogen receptor binding
30323	5	2	0	2	0.1357	1	0.3938	0.686	1.0075	0.8594	respiratory tube development
7164	5	2	0	2	0.1357	1	0.3938	0.686	1.0075	0.8594	establishment of tissue polarity
45039	5	2	0	2	0.1357	1	0.3938	0.686	1.0075	0.8594	protein import into mitochondrial inner membrane
795	5	2	0	2	0.1357	1	0.3938	0.686	1.0075	0.8594	synaptonemal complex
5436	5	2	0	2	0.1357	1	0.3938	0.686	1.0075	0.8594	sodium:phosphate symporter activity
48259	5	2	0	2	0.1357	1	0.3938	0.686	1.0075	0.8594	regulation of receptor mediated endocytosis
185	5	2	0	2	0.1357	1	0.3938	0.686	1.0075	0.8594	activation of MAPKKK activity
3945	5	2	0	2	0.1357	1	0.3938	0.686	1.0075	0.8594	N-acetyllactosamine synthase activity
6658	5	2	1	3	0.1357	0.4984	0.1172	0.686	1.0222	0.4495	phosphatidylserine metabolism
6474	5	2	1	3	0.1357	0.4984	0.1172	0.686	1.0222	0.4495	N-terminal protein amino acid acetylation
16742	5	2	1	3	0.1357	0.4984	0.1172	0.686	1.0222	0.4495	hydroxymethyl-, formyl- and related transferase activity
16406	5	2	1	3	0.1357	0.4984	0.1172	0.686	1.0222	0.4495	carnitine O-acyltransferase activity
30593	5	2	1	3	0.1357	0.4984	0.1172	0.686	1.0222	0.4495	neutrophil chemotaxis
4000	5	2	1	3	0.1357	0.4984	0.1172	0.686	1.0222	0.4495	adenosine deaminase activity
5697	5	2	1	3	0.1357	0.4984	0.1172	0.686	1.0222	0.4495	telomerase holoenzyme complex
48732	5	2	1	3	0.1357	0.4984	0.1172	0.686	1.0222	0.4495	gland development
5123	5	2	1	3	0.1357	0.4984	0.1172	0.686	1.0222	0.4495	death receptor binding
8717	5	2	1	3	0.1357	0.4984	0.1172	0.686	1.0222	0.4495	D-alanyl-D-alanine endopeptidase activity
8635	5	2	1	3	0.1357	0.4984	0.1172	0.686	1.0222	0.4495	caspase activation via cytochrome c
3720	5	2	1	3	0.1357	0.4984	0.1172	0.686	1.0222	0.4495	telomerase activity
16125	70	13	10	23	0.1359	0.4152	0.132	0.6894	0.9728	0.4737	sterol metabolism
9205	51	10	11	21	0.136	0.057	0.0143	0.6891	0.3616	0.0914	purine ribonucleoside triphosphate metabolism
9199	51	10	11	21	0.136	0.057	0.0143	0.6891	0.3616	0.0914	ribonucleoside triphosphate metabolism
9144	51	10	11	21	0.136	0.057	0.0143	0.6891	0.3616	0.0914	purine nucleoside triphosphate metabolism
6325	190	31	36	67	0.1381	0.0107	0.0036	0.5108	0.1033	0.0288	establishment and/or maintenance of chromatin architecture
6096	45	9	5	14	0.1391	0.7053	0.2782	0.6889	1.0963	0.7779	glycolysis
4673	10	3	2	5	0.1394	0.376	0.0937	0.691	0.9514	0.3996	protein histidine kinase activity
155	10	3	2	5	0.1394	0.376	0.0937	0.691	0.9514	0.3996	two-component sensor activity
42310	10	3	0	3	0.1394	1	0.512	0.691	1.0185	0.9455	vasoconstriction
19104	10	3	0	3	0.1394	1	0.512	0.691	1.0185	0.9455	DNA N-glycosylase activity
9262	10	3	1	4	0.1394	0.7484	0.2543	0.691	1.115	0.666	deoxyribonucleotide metabolism
4385	10	3	1	4	0.1394	0.7484	0.2543	0.691	1.115	0.666	guanylate kinase activity
42393	10	3	1	4	0.1394	0.7484	0.2543	0.691	1.115	0.666	histone binding
6506	21	5	6	11	0.1395	0.0444	0.0095	0.6899	0.2898	0.0677	GPI anchor biosynthesis
6505	21	5	6	11	0.1395	0.0444	0.0095	0.6899	0.2898	0.0677	GPI anchor metabolism
7163	21	5	4	9	0.1395	0.2821	0.0738	0.6899	0.8836	0.3664	establishment and/or maintenance of cell polarity
8203	64	12	7	19	0.1404	0.7343	0.309	0.6903	1.1061	0.8101	cholesterol metabolism
44267	2271	320	383	703	0.1412	0	0	0.6884	0	0	cellular protein metabolism
46034	39	8	9	17	0.1416	0.056	0.0141	0.6894	0.3619	0.0912	ATP metabolism
19205	39	8	4	12	0.1416	0.7583	0.3155	0.6894	1.1182	0.8114	nucleobase, nucleoside, nucleotide kinase activity
9116	27	6	5	11	0.1429	0.2631	0.072	0.6905	0.871	0.3632	nucleoside metabolism
16776	33	7	3	10	0.1431	0.8166	0.3604	0.6917	1.131	0.8351	phosphotransferase activity, phosphate group as acceptor
30145	110	19	17	36	0.1439	0.2469	0.0773	0.6932	0.8611	0.3691	manganese ion binding
6644	84	15	17	32	0.1472	0.0376	0.0113	0.6934	0.2742	0.0766	phospholipid metabolism
8285	144	24	13	37	0.1486	0.9411	0.5937	0.6939	1.1488	0.9747	negative regulation of cell proliferation
226	52	10	9	19	0.1494	0.2207	0.0664	0.6928	0.7994	0.2931	microtubule cytoskeleton organization and biogenesis
46942	52	10	5	15	0.1494	0.8175	0.3862	0.6928	1.1309	0.8432	carboxylic acid transport
19538	2474	347	420	767	0.1512	0	0	0.6894	0	0	protein metabolism
16051	78	14	11	25	0.1529	0.4236	0.1501	0.6954	0.9736	0.5054	carbohydrate biosynthesis
16055	98	17	11	28	0.1559	0.733	0.3369	0.6958	1.1059	0.8214	Wnt receptor signaling pathway
6693	16	4	0	4	0.1562	1	0.6394	0.6945	1.0185	0.9902	prostaglandin metabolism
6692	16	4	0	4	0.1562	1	0.6394	0.6945	1.0185	0.9902	prostanoid metabolism
51539	16	4	2	6	0.1562	0.6298	0.2242	0.6945	1.0771	0.64	4 iron, 4 sulfur cluster binding
7346	16	4	2	6	0.1562	0.6298	0.2242	0.6945	1.0771	0.64	regulation of progression through mitotic cell cycle
70	16	4	2	6	0.1562	0.6298	0.2242	0.6945	1.0771	0.64	mitotic sister chromatid segregation
35250	16	4	1	5	0.1562	0.8902	0.4156	0.6945	1.1393	0.8702	UDP-galactosyltransferase activity
4089	16	4	1	5	0.1562	0.8902	0.4156	0.6945	1.1393	0.8702	carbonate dehydratase activity
8324	444	67	35	102	0.1563	0.9997	0.9531	0.6891	1.106	1.0787	cation transporter activity
44428	572	85	116	201	0.1574	0	0	0.551	0	0	nuclear part
15370	40	8	2	10	0.1576	0.9724	0.6315	0.6957	1.14	0.9912	solute:sodium symporter activity
6333	85	15	19	34	0.1579	0.0107	0.0038	0.5078	0.1037	0.0291	chromatin assembly or disassembly
7599	85	15	7	22	0.1579	0.9337	0.5733	0.6975	1.1481	0.9664	hemostasis
51052	34	7	7	14	0.1607	0.1395	0.0415	0.698	0.7191	0.206	regulation of DNA metabolism
17111	445	67	91	158	0.161	0	0	0.7048	0.0001	0.0001	nucleoside-triphosphatase activity
42775	22	5	6	11	0.1618	0.0546	0.0145	0.6971	0.3607	0.0925	ATP synthesis coupled electron transport (sensu Eukaryota)
5941	22	5	2	7	0.1618	0.7957	0.3508	0.6971	1.1227	0.8267	unlocalized protein complex
15296	22	5	1	6	0.1618	0.9521	0.538	0.6971	1.1448	0.9593	anion:cation symporter activity
30384	28	6	9	15	0.1625	0.0067	0.0019	0.698	0.0641	0.0203	phosphoinositide metabolism
4860	28	6	7	13	0.1625	0.06	0.017	0.698	0.373	0.1038	protein kinase inhibitor activity
43414	28	6	1	7	0.1625	0.9791	0.6314	0.698	1.1396	0.9914	biopolymer methylation
16023	139	23	23	46	0.1632	0.123	0.0429	0.6991	0.5336	0.2102	cytoplasmic membrane-bound vesicle
43086	53	10	7	17	0.1635	0.5336	0.2073	0.6986	1.0423	0.63	negative regulation of enzyme activity
15849	53	10	5	15	0.1635	0.8303	0.4187	0.6986	1.1343	0.8729	organic acid transport
7596	79	14	7	21	0.1644	0.8979	0.5172	0.6991	1.141	0.9478	blood coagulation
19207	66	12	12	24	0.1651	0.1361	0.0451	0.6989	0.7171	0.2293	kinase regulator activity
6461	229	36	36	72	0.1693	0.118	0.0444	0.6864	0.5292	0.2165	protein complex assembly
6818	60	11	10	21	0.1715	0.2393	0.0842	0.7034	0.8203	0.3846	hydrogen transport
165	93	16	15	31	0.1732	0.2127	0.0777	0.5453	0.7952	0.369	MAPKKK cascade
51640	11	3	4	7	0.1736	0.0429	0.0101	0.7023	0.2914	0.0714	organelle localization
7006	11	3	3	6	0.1736	0.16	0.0431	0.7023	0.7435	0.2153	mitochondrial membrane organization and biogenesis
6268	11	3	2	5	0.1736	0.424	0.1358	0.7023	0.981	0.4967	DNA unwinding during replication
8625	11	3	2	5	0.1736	0.424	0.1358	0.7023	0.981	0.4967	induction of apoptosis via death domain receptors
15114	11	3	0	3	0.1736	1	0.5833	0.7023	1.0185	0.9704	phosphate transporter activity
1516	11	3	0	3	0.1736	1	0.5833	0.7023	1.0185	0.9704	prostaglandin biosynthesis
44247	11	3	0	3	0.1736	1	0.5833	0.7023	1.0185	0.9704	cellular polysaccharide catabolism
5355	11	3	0	3	0.1736	1	0.5833	0.7023	1.0185	0.9704	glucose transporter activity
272	11	3	0	3	0.1736	1	0.5833	0.7023	1.0185	0.9704	polysaccharide catabolism
8543	11	3	0	3	0.1736	1	0.5833	0.7023	1.0185	0.9704	fibroblast growth factor receptor signaling pathway
46457	11	3	0	3	0.1736	1	0.5833	0.7023	1.0185	0.9704	prostanoid biosynthesis
30165	11	3	1	4	0.1736	0.7809	0.3219	0.7023	1.1225	0.8158	PDZ domain binding
7270	11	3	1	4	0.1736	0.7809	0.3219	0.7023	1.1225	0.8158	nerve-nerve synaptic transmission
5903	11	3	1	4	0.1736	0.7809	0.3219	0.7023	1.1225	0.8158	brush border
19829	41	8	9	17	0.1743	0.0735	0.0243	0.7042	0.41	0.1632	cation-transporting ATPase activity
5905	41	8	6	14	0.1743	0.4369	0.165	0.7042	0.9917	0.5184	coated pit
16788	512	76	66	142	0.1755	0.5195	0.234	0.6975	1.0362	0.6447	hydrolase activity, acting on ester bonds
15405	80	14	13	27	0.1762	0.2257	0.0832	0.7042	0.8142	0.3836	P-P-bond-hydrolysis-driven transporter activity
15399	80	14	13	27	0.1762	0.2257	0.0832	0.7042	0.8142	0.3836	primary active transporter activity
50817	80	14	7	21	0.1762	0.9048	0.5438	0.7042	1.1428	0.9603	coagulation
5386	265	41	26	67	0.1773	0.9499	0.6657	0.7102	1.1472	1.0012	carrier activity
8654	54	10	15	25	0.1781	0.0027	0.0012	0.7031	0.0354	0.0104	phospholipid biosynthesis
16853	107	18	19	37	0.1798	0.0899	0.0345	0.7091	0.4723	0.1903	isomerase activity
31410	141	23	23	46	0.1809	0.1376	0.0538	0.7097	0.7186	0.2425	cytoplasmic vesicle
16769	29	6	1	7	0.1832	0.9818	0.6713	0.7081	1.1378	1.0031	transferase activity, transferring nitrogenous groups
51276	238	37	42	79	0.1836	0.0203	0.0098	0.6935	0.2181	0.068	chromosome organization and biogenesis
30041	17	4	4	8	0.184	0.167	0.0525	0.7067	0.7516	0.2429	actin filament polymerization
5048	17	4	4	8	0.184	0.167	0.0525	0.7067	0.7516	0.2429	signal sequence binding
6801	17	4	0	4	0.184	1	0.6902	0.7067	1.0185	1.0078	superoxide metabolism
7585	17	4	0	4	0.184	1	0.6902	0.7067	1.0185	1.0078	respiratory gaseous exchange
15300	17	4	0	4	0.184	1	0.6902	0.7067	1.0185	1.0078	solute:solute antiporter activity
16505	17	4	2	6	0.184	0.6634	0.2745	0.7067	1.0856	0.7763	apoptotic protease activator activity
819	17	4	2	6	0.184	0.6634	0.2745	0.7067	1.0856	0.7763	sister chromatid segregation
9310	48	9	2	11	0.1849	0.9893	0.751	0.7097	1.1319	1.0325	amine catabolism
42773	23	5	6	11	0.1855	0.0662	0.0213	0.709	0.382	0.1553	ATP synthesis coupled electron transport
42398	23	5	4	9	0.1855	0.3437	0.1235	0.709	0.9469	0.4566	amino acid derivative biosynthesis
46456	23	5	0	5	0.1855	1	0.7614	0.709	1.0185	1.037	icosanoid biosynthesis
7015	23	5	3	8	0.1855	0.584	0.2385	0.709	1.0614	0.6479	actin filament organization
43022	6	2	3	5	0.186	0.0316	0.0058	0.7068	0.2657	0.0553	ribosome binding
6596	6	2	2	4	0.186	0.175	0.0446	0.7068	0.7665	0.2294	polyamine biosynthesis
7021	6	2	2	4	0.186	0.175	0.0446	0.7068	0.7665	0.2294	tubulin folding
5901	6	2	2	4	0.186	0.175	0.0446	0.7068	0.7665	0.2294	caveola
48155	6	2	2	4	0.186	0.175	0.0446	0.7068	0.7665	0.2294	S100 alpha binding
15125	6	2	0	2	0.186	1	0.4958	0.7068	1.0138	0.9379	bile acid transporter activity
6560	6	2	0	2	0.186	1	0.4958	0.7068	1.0138	0.9379	proline metabolism
6312	6	2	0	2	0.186	1	0.4958	0.7068	1.0138	0.9379	mitotic recombination
6108	6	2	0	2	0.186	1	0.4958	0.7068	1.0138	0.9379	malate metabolism
16909	6	2	0	2	0.186	1	0.4958	0.7068	1.0138	0.9379	SAP kinase activity
16895	6	2	0	2	0.186	1	0.4958	0.7068	1.0138	0.9379	exodeoxyribonuclease activity, producing 5'-phosphomonoesters
4784	6	2	0	2	0.186	1	0.4958	0.7068	1.0138	0.9379	superoxide dismutase activity
16721	6	2	0	2	0.186	1	0.4958	0.7068	1.0138	0.9379	oxidoreductase activity, acting on superoxide radicals as acceptor
4703	6	2	0	2	0.186	1	0.4958	0.7068	1.0138	0.9379	G-protein coupled receptor kinase activity
4680	6	2	0	2	0.186	1	0.4958	0.7068	1.0138	0.9379	casein kinase activity
4529	6	2	0	2	0.186	1	0.4958	0.7068	1.0138	0.9379	exodeoxyribonuclease activity
9395	6	2	0	2	0.186	1	0.4958	0.7068	1.0138	0.9379	phospholipid catabolism
16421	6	2	0	2	0.186	1	0.4958	0.7068	1.0138	0.9379	CoA carboxylase activity
4331	6	2	0	2	0.186	1	0.4958	0.7068	1.0138	0.9379	fructose-2,6-bisphosphate 2-phosphatase activity
9071	6	2	0	2	0.186	1	0.4958	0.7068	1.0138	0.9379	serine family amino acid catabolism
9068	6	2	0	2	0.186	1	0.4958	0.7068	1.0138	0.9379	aspartate family amino acid catabolism
45840	6	2	0	2	0.186	1	0.4958	0.7068	1.0138	0.9379	positive regulation of mitosis
7595	6	2	0	2	0.186	1	0.4958	0.7068	1.0138	0.9379	lactation
7094	6	2	0	2	0.186	1	0.4958	0.7068	1.0138	0.9379	mitotic spindle checkpoint
7007	6	2	0	2	0.186	1	0.4958	0.7068	1.0138	0.9379	inner mitochondrial membrane organization and biogenesis
5678	6	2	0	2	0.186	1	0.4958	0.7068	1.0138	0.9379	chromatin assembly complex
5337	6	2	0	2	0.186	1	0.4958	0.7068	1.0138	0.9379	nucleoside transporter activity
50750	6	2	0	2	0.186	1	0.4958	0.7068	1.0138	0.9379	low-density lipoprotein receptor binding
31577	6	2	0	2	0.186	1	0.4958	0.7068	1.0138	0.9379	spindle checkpoint
5088	6	2	0	2	0.186	1	0.4958	0.7068	1.0138	0.9379	Ras guanyl-nucleotide exchange factor activity
5031	6	2	0	2	0.186	1	0.4958	0.7068	1.0138	0.9379	tumor necrosis factor receptor activity
8301	6	2	0	2	0.186	1	0.4958	0.7068	1.0138	0.9379	DNA bending activity
8171	6	2	0	2	0.186	1	0.4958	0.7068	1.0138	0.9379	O-methyltransferase activity
18409	6	2	1	3	0.186	0.563	0.1899	0.7068	1.0565	0.606	peptide or protein amino-terminal blocking
18279	6	2	1	3	0.186	0.563	0.1899	0.7068	1.0565	0.606	protein amino acid N-linked glycosylation via asparagine
18196	6	2	1	3	0.186	0.563	0.1899	0.7068	1.0565	0.606	peptidyl-asparagine modification
4887	6	2	1	3	0.186	0.563	0.1899	0.7068	1.0565	0.606	thyroid hormone receptor activity
4579	6	2	1	3	0.186	0.563	0.1899	0.7068	1.0565	0.606	dolichyl-diphosphooligosaccharide-protein glycotransferase activity
16405	6	2	1	3	0.186	0.563	0.1899	0.7068	1.0565	0.606	CoA-ligase activity
30667	6	2	1	3	0.186	0.563	0.1899	0.7068	1.0565	0.606	secretory granule membrane
5913	6	2	1	3	0.186	0.563	0.1899	0.7068	1.0565	0.606	cell-cell adherens junction
48589	6	2	1	3	0.186	0.563	0.1899	0.7068	1.0565	0.606	developmental growth
50679	6	2	1	3	0.186	0.563	0.1899	0.7068	1.0565	0.606	positive regulation of epithelial cell proliferation
3964	6	2	1	3	0.186	0.563	0.1899	0.7068	1.0565	0.606	RNA-directed DNA polymerase activity
8250	6	2	1	3	0.186	0.563	0.1899	0.7068	1.0565	0.606	oligosaccharyl transferase complex
8093	6	2	1	3	0.186	0.563	0.1899	0.7068	1.0565	0.606	cytoskeletal adaptor activity
5515	4214	580	624	1204	0.1872	0	0	0.6988	0	0.0001	protein binding
31988	142	23	24	47	0.1902	0.098	0.041	0.7141	0.4911	0.2053	membrane-bound vesicle
17038	68	12	6	18	0.1918	0.8867	0.5308	0.7124	1.1399	0.9536	protein import
51649	530	78	106	184	0.1933	0	0	0.7049	0	0.0001	establishment of cellular localization
51641	538	79	107	186	0.1974	0	0	0.7079	0	0.0001	cellular localization
5761	36	7	7	14	0.1985	0.1737	0.0664	0.7146	0.748	0.293	mitochondrial ribosome
313	36	7	7	14	0.1985	0.1737	0.0664	0.7146	0.748	0.293	organellar ribosome
5923	49	9	5	14	0.2015	0.7744	0.4092	0.5422	1.1221	0.8678	tight junction
50660	49	9	2	11	0.2015	0.9905	0.7762	0.7162	1.1296	1.0423	FAD binding
5783	496	73	110	183	0.2022	0	0	0.7347	0	0	endoplasmic reticulum
8624	30	6	4	10	0.2049	0.5522	0.2448	0.7181	1.0468	0.6567	induction of apoptosis by extracellular signals
160	12	3	3	6	0.2098	0.194	0.0674	0.7232	0.7793	0.2972	two-component signal transduction system (phosphorelay)
30262	12	3	2	5	0.2098	0.47	0.1847	0.7232	1.0054	0.5929	apoptotic nuclear changes
30048	12	3	2	5	0.2098	0.47	0.1847	0.7232	1.0054	0.5929	actin filament-based movement
15149	12	3	0	3	0.2098	1	0.6475	0.7232	1.0185	0.9943	hexose transporter activity
15145	12	3	0	3	0.2098	1	0.6475	0.7232	1.0185	0.9943	monosaccharide transporter activity
9168	12	3	1	4	0.2098	0.8091	0.3906	0.7232	1.1281	0.8463	purine ribonucleoside monophosphate biosynthesis
9167	12	3	1	4	0.2098	0.8091	0.3906	0.7232	1.1281	0.8463	purine ribonucleoside monophosphate metabolism
9127	12	3	1	4	0.2098	0.8091	0.3906	0.7232	1.1281	0.8463	purine nucleoside monophosphate biosynthesis
9126	12	3	1	4	0.2098	0.8091	0.3906	0.7232	1.1281	0.8463	purine nucleoside monophosphate metabolism
30880	24	5	3	8	0.2102	0.6139	0.2809	0.726	1.0725	0.7795	RNA polymerase complex
45055	24	5	2	7	0.2102	0.8343	0.449	0.726	1.1338	0.893	regulated secretory pathway
3729	24	5	1	6	0.2102	0.9636	0.6326	0.726	1.1434	0.9892	mRNA binding
3746	18	4	5	9	0.2131	0.0718	0.0264	0.7314	0.3946	0.1695	translation elongation factor activity
16338	18	4	0	4	0.2131	1	0.7357	0.7314	1.0185	1.0289	calcium-independent cell-cell adhesion
16504	18	4	2	6	0.2131	0.6945	0.327	0.7314	1.0933	0.818	protease activator activity
31974	441	65	81	146	0.2143	0.0005	0.0007	0.7124	0.0073	0.0075	membrane-enclosed lumen
43233	441	65	81	146	0.2143	0.0005	0.0007	0.7124	0.0073	0.0075	organelle lumen
7017	124	20	18	38	0.216	0.3311	0.1557	0.7342	0.9075	0.5116	microtubule-based process
16568	131	21	23	44	0.2174	0.0745	0.0371	0.7344	0.4096	0.1963	chromatin modification
3707	50	9	4	13	0.2186	0.9008	0.5707	0.7347	1.1414	0.9664	steroid hormone receptor activity
31982	145	23	24	47	0.2194	0.1169	0.0572	0.7369	0.522	0.2502	vesicle
50878	97	16	8	24	0.2201	0.9435	0.671	0.7344	1.1497	1.0031	regulation of body fluids
42625	70	12	11	23	0.2203	0.2875	0.132	0.7343	0.8854	0.4737	ATPase activity, coupled to transmembrane movement of ions
42802	194	30	24	54	0.2219	0.618	0.3337	0.7404	1.0733	0.8199	identical protein binding
6606	57	10	6	16	0.2254	0.7604	0.4274	0.7372	1.1184	0.875	protein import into nucleus
786	31	6	6	12	0.2274	0.2023	0.0883	0.5402	0.7916	0.3886	nucleosome
43565	386	57	26	83	0.2274	1	0.988	0.7149	1.099	1.0584	sequence-specific DNA binding
42254	84	14	21	35	0.2276	0.0018	0.0015	0.6934	0.0217	0.0151	ribosome biogenesis and assembly
6800	64	11	8	19	0.2308	0.5931	0.309	0.7411	1.0631	0.8101	oxygen and reactive oxygen species metabolism
19899	188	29	29	58	0.2308	0.1731	0.0888	0.7464	0.7497	0.3892	enzyme binding
16043	1323	186	245	431	0.2315	0	0	0.7349	0	0	cell organization and biogenesis
44265	280	42	46	88	0.2331	0.048	0.0291	0.7933	0.3451	0.1723	cellular macromolecule catabolism
46489	25	5	9	14	0.236	0.0028	0.0015	0.7439	0.0357	0.0153	phosphoinositide biosynthesis
19395	25	5	2	7	0.236	0.851	0.4972	0.7439	1.1346	0.9401	fatty acid oxidation
1772	25	5	1	6	0.236	0.9683	0.6754	0.7439	1.1409	1.0044	immunological synapse
4730	7	2	3	5	0.2384	0.0501	0.016	0.7428	0.3551	0.1021	pseudouridylate synthase activity
7096	7	2	3	5	0.2384	0.0501	0.016	0.7428	0.3551	0.1021	regulation of exit from mitosis
35035	7	2	2	4	0.2384	0.225	0.0827	0.7428	0.8137	0.3841	histone acetyltransferase binding
6491	7	2	0	2	0.2384	1	0.586	0.7428	1.0185	0.9701	N-glycan processing
51668	7	2	0	2	0.2384	1	0.586	0.7428	1.0185	0.9701	localization within membrane
16861	7	2	0	2	0.2384	1	0.586	0.7428	1.0185	0.9701	intramolecular oxidoreductase activity, interconverting aldoses and ketoses
51101	7	2	0	2	0.2384	1	0.586	0.7428	1.0185	0.9701	regulation of DNA binding
16615	7	2	0	2	0.2384	1	0.586	0.7428	1.0185	0.9701	malate dehydrogenase activity
30866	7	2	0	2	0.2384	1	0.586	0.7428	1.0185	0.9701	cortical actin cytoskeleton organization and biogenesis
16236	7	2	0	2	0.2384	1	0.586	0.7428	1.0185	0.9701	macroautophagy
7566	7	2	0	2	0.2384	1	0.586	0.7428	1.0185	0.9701	embryo implantation
7342	7	2	0	2	0.2384	1	0.586	0.7428	1.0185	0.9701	fusion of sperm to egg plasma membrane
19203	7	2	0	2	0.2384	1	0.586	0.7428	1.0185	0.9701	carbohydrate phosphatase activity
45026	7	2	0	2	0.2384	1	0.586	0.7428	1.0185	0.9701	plasma membrane fusion
48628	7	2	0	2	0.2384	1	0.586	0.7428	1.0185	0.9701	myoblast maturation
48627	7	2	0	2	0.2384	1	0.586	0.7428	1.0185	0.9701	myoblast development
50718	7	2	0	2	0.2384	1	0.586	0.7428	1.0185	0.9701	positive regulation of interleukin-1 beta secretion
50716	7	2	0	2	0.2384	1	0.586	0.7428	1.0185	0.9701	positive regulation of interleukin-1 secretion
50706	7	2	0	2	0.2384	1	0.586	0.7428	1.0185	0.9701	regulation of interleukin-1 beta secretion
50704	7	2	0	2	0.2384	1	0.586	0.7428	1.0185	0.9701	regulation of interleukin-1 secretion
5035	7	2	0	2	0.2384	1	0.586	0.7428	1.0185	0.9701	death receptor activity
45	7	2	0	2	0.2384	1	0.586	0.7428	1.0185	0.9701	autophagic vacuole formation
43120	7	2	0	2	0.2384	1	0.586	0.7428	1.0185	0.9701	tumor necrosis factor binding
3906	7	2	0	2	0.2384	1	0.586	0.7428	1.0185	0.9701	DNA-(apurinic or apyrimidinic site) lyase activity
8443	7	2	0	2	0.2384	1	0.586	0.7428	1.0185	0.9701	phosphofructokinase activity
51054	7	2	1	3	0.2384	0.6194	0.2702	0.7428	1.0746	0.7729	positive regulation of DNA metabolism
16681	7	2	1	3	0.2384	0.6194	0.2702	0.7428	1.0746	0.7729	oxidoreductase activity, acting on diphenols and related substances as donors, cytochrome as acceptor
16679	7	2	1	3	0.2384	0.6194	0.2702	0.7428	1.0746	0.7729	oxidoreductase activity, acting on diphenols and related substances as donors
16409	7	2	1	3	0.2384	0.6194	0.2702	0.7428	1.0746	0.7729	palmitoyltransferase activity
30326	7	2	1	3	0.2384	0.6194	0.2702	0.7428	1.0746	0.7729	embryonic limb morphogenesis
35113	7	2	1	3	0.2384	0.6194	0.2702	0.7428	1.0746	0.7729	embryonic appendage morphogenesis
15813	7	2	1	3	0.2384	0.6194	0.2702	0.7428	1.0746	0.7729	L-glutamate transport
15800	7	2	1	3	0.2384	0.6194	0.2702	0.7428	1.0746	0.7729	acidic amino acid transport
8139	7	2	1	3	0.2384	0.6194	0.2702	0.7428	1.0746	0.7729	nuclear localization sequence binding
8121	7	2	1	3	0.2384	0.6194	0.2702	0.7428	1.0746	0.7729	ubiquinol-cytochrome-c reductase activity
8047	210	32	25	57	0.239	0.6963	0.411	0.7938	1.094	0.868	enzyme activator activity
15297	38	7	1	8	0.2394	0.9948	0.8188	0.7474	1.1218	1.0588	antiporter activity
42803	85	14	11	25	0.2414	0.5428	0.2905	0.7932	1.0438	0.8031	protein homodimerization activity
15992	58	10	10	20	0.2422	0.2076	0.103	0.7928	0.7921	0.4153	proton transport
51170	58	10	7	17	0.2422	0.6328	0.345	0.7928	1.077	0.8251	nuclear import
5343	19	4	0	4	0.2434	1	0.7759	0.7499	1.0185	1.0427	organic acid:sodium symporter activity
30551	19	4	2	6	0.2434	0.7231	0.3806	0.7499	1.1031	0.8422	cyclic nucleotide binding
19717	19	4	2	6	0.2434	0.7231	0.3806	0.7499	1.1031	0.8422	synaptosome
51179	2099	291	287	578	0.2453	0.1256	0.0763	0.7333	0.5394	0.3685	localization
7001	225	34	42	76	0.2465	0.008	0.007	0.7155	0.0889	0.0571	chromosome organization and biogenesis (sensu Eukaryota)
16775	13	3	2	5	0.2473	0.5137	0.2387	0.7937	1.0352	0.6544	phosphotransferase activity, nitrogenous group as acceptor
35295	13	3	2	5	0.2473	0.5137	0.2387	0.7937	1.0352	0.6544	tube development
4707	13	3	1	4	0.2473	0.8338	0.4581	0.7937	1.1321	0.9201	MAP kinase activity
42612	13	3	1	4	0.2473	0.8338	0.4581	0.7937	1.1321	0.9201	MHC class I protein complex
42611	13	3	1	4	0.2473	0.8338	0.4581	0.7937	1.1321	0.9201	MHC protein complex
19883	13	3	1	4	0.2473	0.8338	0.4581	0.7937	1.1321	0.9201	antigen presentation, endogenous antigen
6979	45	8	7	15	0.2481	0.3587	0.18	0.7938	0.9471	0.5854	response to oxidative stress
9063	45	8	2	10	0.2481	0.9847	0.7811	0.7938	1.1367	1.0433	amino acid catabolism
51234	2078	288	282	570	0.2487	0.1614	0.0967	0.7342	0.7432	0.4026	establishment of localization
15194	2	1	1	2	0.2496	0.2411	0.069	0.7873	0.8607	0.3621	L-serine transporter activity
6788	2	1	1	2	0.2496	0.2411	0.069	0.7873	0.8607	0.3621	heme oxidation
6780	2	1	1	2	0.2496	0.2411	0.069	0.7873	0.8607	0.3621	uroporphyrinogen III biosynthesis
6654	2	1	1	2	0.2496	0.2411	0.069	0.7873	0.8607	0.3621	phosphatidic acid biosynthesis
6608	2	1	1	2	0.2496	0.2411	0.069	0.7873	0.8607	0.3621	snRNP protein import into nucleus
6475	2	1	1	2	0.2496	0.2411	0.069	0.7873	0.8607	0.3621	internal protein amino acid acetylation
6467	2	1	1	2	0.2496	0.2411	0.069	0.7873	0.8607	0.3621	protein thiol-disulfide exchange
6011	2	1	1	2	0.2496	0.2411	0.069	0.7873	0.8607	0.3621	UDP-glucose metabolism
51227	2	1	1	2	0.2496	0.2411	0.069	0.7873	0.8607	0.3621	mitotic spindle assembly
51225	2	1	1	2	0.2496	0.2411	0.069	0.7873	0.8607	0.3621	spindle assembly
16838	2	1	1	2	0.2496	0.2411	0.069	0.7873	0.8607	0.3621	carbon-oxygen lyase activity, acting on phosphates
4723	2	1	1	2	0.2496	0.2411	0.069	0.7873	0.8607	0.3621	calcium-dependent protein serine/threonine phosphatase activity
42953	2	1	1	2	0.2496	0.2411	0.069	0.7873	0.8607	0.3621	lipoprotein transport
4595	2	1	1	2	0.2496	0.2411	0.069	0.7873	0.8607	0.3621	pantetheine-phosphate adenylyltransferase activity
4572	2	1	1	2	0.2496	0.2411	0.069	0.7873	0.8607	0.3621	mannosyl-oligosaccharide 1,3-1,6-alpha-mannosidase activity
4392	2	1	1	2	0.2496	0.2411	0.069	0.7873	0.8607	0.3621	heme oxygenase (decyclizing) activity
4345	2	1	1	2	0.2496	0.2411	0.069	0.7873	0.8607	0.3621	glucose-6-phosphate 1-dehydrogenase activity
4176	2	1	1	2	0.2496	0.2411	0.069	0.7873	0.8607	0.3621	ATP-dependent peptidase activity
4140	2	1	1	2	0.2496	0.2411	0.069	0.7873	0.8607	0.3621	dephospho-CoA kinase activity
16050	2	1	1	2	0.2496	0.2411	0.069	0.7873	0.8607	0.3621	vesicle organization and biogenesis
30091	2	1	1	2	0.2496	0.2411	0.069	0.7873	0.8607	0.3621	protein repair
42055	2	1	1	2	0.2496	0.2411	0.069	0.7873	0.8607	0.3621	neuron lineage restriction
45735	2	1	1	2	0.2496	0.2411	0.069	0.7873	0.8607	0.3621	nutrient reservoir activity
7492	2	1	1	2	0.2496	0.2411	0.069	0.7873	0.8607	0.3621	endoderm development
19344	2	1	1	2	0.2496	0.2411	0.069	0.7873	0.8607	0.3621	cysteine biosynthesis
19237	2	1	1	2	0.2496	0.2411	0.069	0.7873	0.8607	0.3621	centromeric DNA binding
7080	2	1	1	2	0.2496	0.2411	0.069	0.7873	0.8607	0.3621	mitotic metaphase plate congression
7023	2	1	1	2	0.2496	0.2411	0.069	0.7873	0.8607	0.3621	post-chaperonin tubulin folding pathway
45273	2	1	1	2	0.2496	0.2411	0.069	0.7873	0.8607	0.3621	respiratory chain complex II
5742	2	1	1	2	0.2496	0.2411	0.069	0.7873	0.8607	0.3621	mitochondrial outer membrane translocase complex
305	2	1	1	2	0.2496	0.2411	0.069	0.7873	0.8607	0.3621	response to oxygen radical
17145	2	1	1	2	0.2496	0.2411	0.069	0.7873	0.8607	0.3621	stem cell division
3960	2	1	1	2	0.2496	0.2411	0.069	0.7873	0.8607	0.3621	NADPH:quinone reductase activity
8781	2	1	1	2	0.2496	0.2411	0.069	0.7873	0.8607	0.3621	N-acylneuraminate cytidylyltransferase activity
46902	2	1	1	2	0.2496	0.2411	0.069	0.7873	0.8607	0.3621	regulation of mitochondrial membrane permeability
8462	2	1	1	2	0.2496	0.2411	0.069	0.7873	0.8607	0.3621	endopeptidase Clp activity
8330	2	1	1	2	0.2496	0.2411	0.069	0.7873	0.8607	0.3621	protein tyrosine/threonine phosphatase activity
46502	2	1	1	2	0.2496	0.2411	0.069	0.7873	0.8607	0.3621	uroporphyrinogen III metabolism
46473	2	1	1	2	0.2496	0.2411	0.069	0.7873	0.8607	0.3621	phosphatidic acid metabolism
15173	2	1	0	1	0.2496	1	0.4563	0.7873	1.0675	0.9168	aromatic amino acid transporter activity
46219	2	1	0	1	0.2496	1	0.4563	0.7873	1.0675	0.9168	indolalkylamine biosynthesis
6999	2	1	0	1	0.2496	1	0.4563	0.7873	1.0675	0.9168	nuclear pore organization and biogenesis
6972	2	1	0	1	0.2496	1	0.4563	0.7873	1.0675	0.9168	hyperosmotic response
6863	2	1	0	1	0.2496	1	0.4563	0.7873	1.0675	0.9168	purine transport
1960	2	1	0	1	0.2496	1	0.4563	0.7873	1.0675	0.9168	negative regulation of cytokine and chemokine mediated signaling pathway
1959	2	1	0	1	0.2496	1	0.4563	0.7873	1.0675	0.9168	regulation of cytokine and chemokine mediated signaling pathway
6768	2	1	0	1	0.2496	1	0.4563	0.7873	1.0675	0.9168	biotin metabolism
6679	2	1	0	1	0.2496	1	0.4563	0.7873	1.0675	0.9168	glucosylceramide biosynthesis
6678	2	1	0	1	0.2496	1	0.4563	0.7873	1.0675	0.9168	glucosylceramide metabolism
6659	2	1	0	1	0.2496	1	0.4563	0.7873	1.0675	0.9168	phosphatidylserine biosynthesis
6601	2	1	0	1	0.2496	1	0.4563	0.7873	1.0675	0.9168	creatine biosynthesis
6600	2	1	0	1	0.2496	1	0.4563	0.7873	1.0675	0.9168	creatine metabolism
1740	2	1	0	1	0.2496	1	0.4563	0.7873	1.0675	0.9168	Barr body
1739	2	1	0	1	0.2496	1	0.4563	0.7873	1.0675	0.9168	sex chromatin
6599	2	1	0	1	0.2496	1	0.4563	0.7873	1.0675	0.9168	phosphagen metabolism
6573	2	1	0	1	0.2496	1	0.4563	0.7873	1.0675	0.9168	valine metabolism
6552	2	1	0	1	0.2496	1	0.4563	0.7873	1.0675	0.9168	leucine catabolism
6551	2	1	0	1	0.2496	1	0.4563	0.7873	1.0675	0.9168	leucine metabolism
6542	2	1	0	1	0.2496	1	0.4563	0.7873	1.0675	0.9168	glutamine biosynthesis
6481	2	1	0	1	0.2496	1	0.4563	0.7873	1.0675	0.9168	C-terminal protein amino acid methylation
18410	2	1	0	1	0.2496	1	0.4563	0.7873	1.0675	0.9168	peptide or protein carboxyl-terminal blocking
6437	2	1	0	1	0.2496	1	0.4563	0.7873	1.0675	0.9168	tyrosyl-tRNA aminoacylation
6435	2	1	0	1	0.2496	1	0.4563	0.7873	1.0675	0.9168	threonyl-tRNA aminoacylation
6433	2	1	0	1	0.2496	1	0.4563	0.7873	1.0675	0.9168	prolyl-tRNA aminoacylation
6431	2	1	0	1	0.2496	1	0.4563	0.7873	1.0675	0.9168	methionyl-tRNA aminoacylation
1509	2	1	0	1	0.2496	1	0.4563	0.7873	1.0675	0.9168	legumain activity
6398	2	1	0	1	0.2496	1	0.4563	0.7873	1.0675	0.9168	histone mRNA 3'-end processing
18210	2	1	0	1	0.2496	1	0.4563	0.7873	1.0675	0.9168	peptidyl-threonine modification
18205	2	1	0	1	0.2496	1	0.4563	0.7873	1.0675	0.9168	peptidyl-lysine modification
18107	2	1	0	1	0.2496	1	0.4563	0.7873	1.0675	0.9168	peptidyl-threonine phosphorylation
6102	2	1	0	1	0.2496	1	0.4563	0.7873	1.0675	0.9168	isocitrate metabolism
51538	2	1	0	1	0.2496	1	0.4563	0.7873	1.0675	0.9168	3 iron, 4 sulfur cluster binding
6097	2	1	0	1	0.2496	1	0.4563	0.7873	1.0675	0.9168	glyoxylate cycle
6063	2	1	0	1	0.2496	1	0.4563	0.7873	1.0675	0.9168	uronic acid metabolism
9912	2	1	0	1	0.2496	1	0.4563	0.7873	1.0675	0.9168	auditory receptor cell fate commitment
51324	2	1	0	1	0.2496	1	0.4563	0.7873	1.0675	0.9168	prophase
16922	2	1	0	1	0.2496	1	0.4563	0.7873	1.0675	0.9168	ligand-dependent nuclear receptor binding
4920	2	1	0	1	0.2496	1	0.4563	0.7873	1.0675	0.9168	interleukin-10 receptor activity
4914	2	1	0	1	0.2496	1	0.4563	0.7873	1.0675	0.9168	interleukin-5 receptor activity
4912	2	1	0	1	0.2496	1	0.4563	0.7873	1.0675	0.9168	interleukin-3 receptor activity
51231	2	1	0	1	0.2496	1	0.4563	0.7873	1.0675	0.9168	spindle elongation
16889	2	1	0	1	0.2496	1	0.4563	0.7873	1.0675	0.9168	endodeoxyribonuclease activity, producing 3'-phosphomonoesters
16882	2	1	0	1	0.2496	1	0.4563	0.7873	1.0675	0.9168	cyclo-ligase activity
4882	2	1	0	1	0.2496	1	0.4563	0.7873	1.0675	0.9168	androgen receptor activity
16842	2	1	0	1	0.2496	1	0.4563	0.7873	1.0675	0.9168	amidine-lyase activity
16833	2	1	0	1	0.2496	1	0.4563	0.7873	1.0675	0.9168	oxo-acid-lyase activity
4831	2	1	0	1	0.2496	1	0.4563	0.7873	1.0675	0.9168	tyrosine-tRNA ligase activity
4829	2	1	0	1	0.2496	1	0.4563	0.7873	1.0675	0.9168	threonine-tRNA ligase activity
4827	2	1	0	1	0.2496	1	0.4563	0.7873	1.0675	0.9168	proline-tRNA ligase activity
4825	2	1	0	1	0.2496	1	0.4563	0.7873	1.0675	0.9168	methionine-tRNA ligase activity
4802	2	1	0	1	0.2496	1	0.4563	0.7873	1.0675	0.9168	transketolase activity
51117	2	1	0	1	0.2496	1	0.4563	0.7873	1.0675	0.9168	ATPase binding
51100	2	1	0	1	0.2496	1	0.4563	0.7873	1.0675	0.9168	negative regulation of binding
4776	2	1	0	1	0.2496	1	0.4563	0.7873	1.0675	0.9168	succinate-CoA ligase (GDP-forming) activity
16743	2	1	0	1	0.2496	1	0.4563	0.7873	1.0675	0.9168	carboxyl- and carbamoyltransferase activity
4768	2	1	0	1	0.2496	1	0.4563	0.7873	1.0675	0.9168	stearoyl-CoA 9-desaturase activity
4766	2	1	0	1	0.2496	1	0.4563	0.7873	1.0675	0.9168	spermidine synthase activity
4765	2	1	0	1	0.2496	1	0.4563	0.7873	1.0675	0.9168	shikimate kinase activity
4753	2	1	0	1	0.2496	1	0.4563	0.7873	1.0675	0.9168	saccharopine dehydrogenase activity
4727	2	1	0	1	0.2496	1	0.4563	0.7873	1.0675	0.9168	prenylated protein tyrosine phosphatase activity
4658	2	1	0	1	0.2496	1	0.4563	0.7873	1.0675	0.9168	propionyl-CoA carboxylase activity
4616	2	1	0	1	0.2496	1	0.4563	0.7873	1.0675	0.9168	phosphogluconate dehydrogenase (decarboxylating) activity
47750	2	1	0	1	0.2496	1	0.4563	0.7873	1.0675	0.9168	cholestenol delta-isomerase activity
16572	2	1	0	1	0.2496	1	0.4563	0.7873	1.0675	0.9168	histone phosphorylation
16553	2	1	0	1	0.2496	1	0.4563	0.7873	1.0675	0.9168	base conversion or substitution editing
16512	2	1	0	1	0.2496	1	0.4563	0.7873	1.0675	0.9168	endothelin-converting enzyme 1 activity
4531	2	1	0	1	0.2496	1	0.4563	0.7873	1.0675	0.9168	deoxyribonuclease II activity
9386	2	1	0	1	0.2496	1	0.4563	0.7873	1.0675	0.9168	translational attenuation
9341	2	1	0	1	0.2496	1	0.4563	0.7873	1.0675	0.9168	beta-galactosidase complex
4485	2	1	0	1	0.2496	1	0.4563	0.7873	1.0675	0.9168	methylcrotonoyl-CoA carboxylase activity
4478	2	1	0	1	0.2496	1	0.4563	0.7873	1.0675	0.9168	methionine adenosyltransferase activity
4476	2	1	0	1	0.2496	1	0.4563	0.7873	1.0675	0.9168	mannose-6-phosphate isomerase activity
4473	2	1	0	1	0.2496	1	0.4563	0.7873	1.0675	0.9168	malate dehydrogenase (oxaloacetate-decarboxylating) (NADP+) activity
16445	2	1	0	1	0.2496	1	0.4563	0.7873	1.0675	0.9168	generation of antibody gene diversity
16444	2	1	0	1	0.2496	1	0.4563	0.7873	1.0675	0.9168	somatic cell DNA recombination
4450	2	1	0	1	0.2496	1	0.4563	0.7873	1.0675	0.9168	isocitrate dehydrogenase (NADP+) activity
9221	2	1	0	1	0.2496	1	0.4563	0.7873	1.0675	0.9168	pyrimidine deoxyribonucleotide biosynthesis
30688	2	1	0	1	0.2496	1	0.4563	0.7873	1.0675	0.9168	nucleolar preribosome, small subunit precursor
30685	2	1	0	1	0.2496	1	0.4563	0.7873	1.0675	0.9168	nucleolar preribosome
30684	2	1	0	1	0.2496	1	0.4563	0.7873	1.0675	0.9168	preribosome
30672	2	1	0	1	0.2496	1	0.4563	0.7873	1.0675	0.9168	synaptic vesicle membrane
42609	2	1	0	1	0.2496	1	0.4563	0.7873	1.0675	0.9168	CD4 receptor binding
4368	2	1	0	1	0.2496	1	0.4563	0.7873	1.0675	0.9168	glycerol-3-phosphate dehydrogenase activity
4360	2	1	0	1	0.2496	1	0.4563	0.7873	1.0675	0.9168	glutamine-fructose-6-phosphate transaminase (isomerizing) activity
4356	2	1	0	1	0.2496	1	0.4563	0.7873	1.0675	0.9168	glutamate-ammonia ligase activity
16316	2	1	0	1	0.2496	1	0.4563	0.7873	1.0675	0.9168	phosphatidylinositol-3,4-bisphosphate 4-phosphatase activity
16312	2	1	0	1	0.2496	1	0.4563	0.7873	1.0675	0.9168	inositol bisphosphate phosphatase activity
4337	2	1	0	1	0.2496	1	0.4563	0.7873	1.0675	0.9168	geranyltranstransferase activity
47429	2	1	0	1	0.2496	1	0.4563	0.7873	1.0675	0.9168	nucleoside-triphosphate diphosphatase activity
9189	2	1	0	1	0.2496	1	0.4563	0.7873	1.0675	0.9168	deoxyribonucleoside diphosphate biosynthesis
9138	2	1	0	1	0.2496	1	0.4563	0.7873	1.0675	0.9168	pyrimidine nucleoside diphosphate metabolism
9133	2	1	0	1	0.2496	1	0.4563	0.7873	1.0675	0.9168	nucleoside diphosphate biosynthesis
16215	2	1	0	1	0.2496	1	0.4563	0.7873	1.0675	0.9168	CoA desaturase activity
4217	2	1	0	1	0.2496	1	0.4563	0.7873	1.0675	0.9168	cathepsin L activity
42491	2	1	0	1	0.2496	1	0.4563	0.7873	1.0675	0.9168	auditory receptor cell differentiation
42490	2	1	0	1	0.2496	1	0.4563	0.7873	1.0675	0.9168	mechanoreceptor differentiation
42435	2	1	0	1	0.2496	1	0.4563	0.7873	1.0675	0.9168	indole derivative biosynthesis
4167	2	1	0	1	0.2496	1	0.4563	0.7873	1.0675	0.9168	dopachrome isomerase activity
4161	2	1	0	1	0.2496	1	0.4563	0.7873	1.0675	0.9168	dimethylallyltranstransferase activity
35259	2	1	0	1	0.2496	1	0.4563	0.7873	1.0675	0.9168	glucocorticoid receptor binding
42396	2	1	0	1	0.2496	1	0.4563	0.7873	1.0675	0.9168	phosphagen biosynthesis
16075	2	1	0	1	0.2496	1	0.4563	0.7873	1.0675	0.9168	rRNA catabolism
4086	2	1	0	1	0.2496	1	0.4563	0.7873	1.0675	0.9168	carbamoyl-phosphate synthase activity
4074	2	1	0	1	0.2496	1	0.4563	0.7873	1.0675	0.9168	biliverdin reductase activity
4062	2	1	0	1	0.2496	1	0.4563	0.7873	1.0675	0.9168	aryl sulfotransferase activity
30309	2	1	0	1	0.2496	1	0.4563	0.7873	1.0675	0.9168	poly-N-acetyllactosamine metabolism
30306	2	1	0	1	0.2496	1	0.4563	0.7873	1.0675	0.9168	ADP-ribosylation factor binding
19980	2	1	0	1	0.2496	1	0.4563	0.7873	1.0675	0.9168	interleukin-5 binding
4019	2	1	0	1	0.2496	1	0.4563	0.7873	1.0675	0.9168	adenylosuccinate synthase activity
19978	2	1	0	1	0.2496	1	0.4563	0.7873	1.0675	0.9168	interleukin-3 binding
19969	2	1	0	1	0.2496	1	0.4563	0.7873	1.0675	0.9168	interleukin-10 binding
47131	2	1	0	1	0.2496	1	0.4563	0.7873	1.0675	0.9168	saccharopine dehydrogenase (NAD+, L-glutamate-forming) activity
30284	2	1	0	1	0.2496	1	0.4563	0.7873	1.0675	0.9168	estrogen receptor activity
35097	2	1	0	1	0.2496	1	0.4563	0.7873	1.0675	0.9168	histone methyltransferase complex
19852	2	1	0	1	0.2496	1	0.4563	0.7873	1.0675	0.9168	L-ascorbic acid metabolism
47042	2	1	0	1	0.2496	1	0.4563	0.7873	1.0675	0.9168	3-alpha-hydroxysteroid dehydrogenase (B-specific) activity
30187	2	1	0	1	0.2496	1	0.4563	0.7873	1.0675	0.9168	melatonin biosynthesis
30186	2	1	0	1	0.2496	1	0.4563	0.7873	1.0675	0.9168	melatonin metabolism
42132	2	1	0	1	0.2496	1	0.4563	0.7873	1.0675	0.9168	fructose-bisphosphatase activity
30060	2	1	0	1	0.2496	1	0.4563	0.7873	1.0675	0.9168	L-malate dehydrogenase activity
30049	2	1	0	1	0.2496	1	0.4563	0.7873	1.0675	0.9168	muscle filament sliding
7613	2	1	0	1	0.2496	1	0.4563	0.7873	1.0675	0.9168	memory
7612	2	1	0	1	0.2496	1	0.4563	0.7873	1.0675	0.9168	learning
19585	2	1	0	1	0.2496	1	0.4563	0.7873	1.0675	0.9168	glucuronate metabolism
7549	2	1	0	1	0.2496	1	0.4563	0.7873	1.0675	0.9168	dosage compensation
7388	2	1	0	1	0.2496	1	0.4563	0.7873	1.0675	0.9168	posterior compartment specification
7387	2	1	0	1	0.2496	1	0.4563	0.7873	1.0675	0.9168	anterior compartment specification
19233	2	1	0	1	0.2496	1	0.4563	0.7873	1.0675	0.9168	sensory perception of pain
7191	2	1	0	1	0.2496	1	0.4563	0.7873	1.0675	0.9168	dopamine receptor, adenylate cyclase activating pathway
19166	2	1	0	1	0.2496	1	0.4563	0.7873	1.0675	0.9168	trans-2-enoyl-CoA reductase (NADPH) activity
7128	2	1	0	1	0.2496	1	0.4563	0.7873	1.0675	0.9168	meiotic prophase I
19083	2	1	0	1	0.2496	1	0.4563	0.7873	1.0675	0.9168	viral transcription
19080	2	1	0	1	0.2496	1	0.4563	0.7873	1.0675	0.9168	viral genome expression
19028	2	1	0	1	0.2496	1	0.4563	0.7873	1.0675	0.9168	viral capsid
7022	2	1	0	1	0.2496	1	0.4563	0.7873	1.0675	0.9168	chaperonin-mediated tubulin folding
45217	2	1	0	1	0.2496	1	0.4563	0.7873	1.0675	0.9168	intercellular junction maintenance
2020	2	1	0	1	0.2496	1	0.4563	0.7873	1.0675	0.9168	protease binding
45155	2	1	0	1	0.2496	1	0.4563	0.7873	1.0675	0.9168	electron transporter, transferring electrons from CoQH2-cytochrome c reductase complex and cytochrome c oxidase complex activity
45070	2	1	0	1	0.2496	1	0.4563	0.7873	1.0675	0.9168	positive regulation of viral genome replication
45010	2	1	0	1	0.2496	1	0.4563	0.7873	1.0675	0.9168	actin nucleation
5827	2	1	0	1	0.2496	1	0.4563	0.7873	1.0675	0.9168	polar microtubule
805	2	1	0	1	0.2496	1	0.4563	0.7873	1.0675	0.9168	X chromosome
803	2	1	0	1	0.2496	1	0.4563	0.7873	1.0675	0.9168	sex chromosome
31941	2	1	0	1	0.2496	1	0.4563	0.7873	1.0675	0.9168	filamentous actin
48584	2	1	0	1	0.2496	1	0.4563	0.7873	1.0675	0.9168	positive regulation of response to stimulus
48583	2	1	0	1	0.2496	1	0.4563	0.7873	1.0675	0.9168	regulation of response to stimulus
5412	2	1	0	1	0.2496	1	0.4563	0.7873	1.0675	0.9168	glucose:sodium symporter activity
43588	2	1	0	1	0.2496	1	0.4563	0.7873	1.0675	0.9168	skin development
43559	2	1	0	1	0.2496	1	0.4563	0.7873	1.0675	0.9168	insulin binding
43533	2	1	0	1	0.2496	1	0.4563	0.7873	1.0675	0.9168	inositol 1,3,4,5 tetrakisphosphate binding
43531	2	1	0	1	0.2496	1	0.4563	0.7873	1.0675	0.9168	ADP binding
43526	2	1	0	1	0.2496	1	0.4563	0.7873	1.0675	0.9168	neuroprotection
43515	2	1	0	1	0.2496	1	0.4563	0.7873	1.0675	0.9168	kinetochore binding
5153	2	1	0	1	0.2496	1	0.4563	0.7873	1.0675	0.9168	interleukin-8 receptor binding
48268	2	1	0	1	0.2496	1	0.4563	0.7873	1.0675	0.9168	clathrin cage assembly
48261	2	1	0	1	0.2496	1	0.4563	0.7873	1.0675	0.9168	negative regulation of receptor mediated endocytosis
48256	2	1	0	1	0.2496	1	0.4563	0.7873	1.0675	0.9168	flap endonuclease activity
43392	2	1	0	1	0.2496	1	0.4563	0.7873	1.0675	0.9168	negative regulation of DNA binding
43388	2	1	0	1	0.2496	1	0.4563	0.7873	1.0675	0.9168	positive regulation of DNA binding
17096	2	1	0	1	0.2496	1	0.4563	0.7873	1.0675	0.9168	acetylserotonin O-methyltransferase activity
31334	2	1	0	1	0.2496	1	0.4563	0.7873	1.0675	0.9168	positive regulation of protein complex assembly
17046	2	1	0	1	0.2496	1	0.4563	0.7873	1.0675	0.9168	peptide hormone binding
5061	2	1	0	1	0.2496	1	0.4563	0.7873	1.0675	0.9168	aryl hydrocarbon receptor nuclear translocator activity
5049	2	1	0	1	0.2496	1	0.4563	0.7873	1.0675	0.9168	nuclear export signal receptor activity
31304	2	1	0	1	0.2496	1	0.4563	0.7873	1.0675	0.9168	intrinsic to mitochondrial inner membrane
15993	2	1	0	1	0.2496	1	0.4563	0.7873	1.0675	0.9168	molecular hydrogen transport
22	2	1	0	1	0.2496	1	0.4563	0.7873	1.0675	0.9168	mitotic spindle elongation
3969	2	1	0	1	0.2496	1	0.4563	0.7873	1.0675	0.9168	RNA editase activity
3938	2	1	0	1	0.2496	1	0.4563	0.7873	1.0675	0.9168	IMP dehydrogenase activity
3913	2	1	0	1	0.2496	1	0.4563	0.7873	1.0675	0.9168	DNA photolyase activity
8778	2	1	0	1	0.2496	1	0.4563	0.7873	1.0675	0.9168	acyl-CoA thioesterase II activity
8746	2	1	0	1	0.2496	1	0.4563	0.7873	1.0675	0.9168	NAD(P) transhydrogenase activity
3896	2	1	0	1	0.2496	1	0.4563	0.7873	1.0675	0.9168	DNA primase activity
3880	2	1	0	1	0.2496	1	0.4563	0.7873	1.0675	0.9168	C-terminal protein carboxyl methyltransferase activity
31088	2	1	0	1	0.2496	1	0.4563	0.7873	1.0675	0.9168	platelet dense granule membrane
43030	2	1	0	1	0.2496	1	0.4563	0.7873	1.0675	0.9168	regulation of macrophage activation
3858	2	1	0	1	0.2496	1	0.4563	0.7873	1.0675	0.9168	3-hydroxybutyrate dehydrogenase activity
3807	2	1	0	1	0.2496	1	0.4563	0.7873	1.0675	0.9168	plasma kallikrein activity
8607	2	1	0	1	0.2496	1	0.4563	0.7873	1.0675	0.9168	phosphorylase kinase regulator activity
3726	2	1	0	1	0.2496	1	0.4563	0.7873	1.0675	0.9168	double-stranded RNA adenosine deaminase activity
8525	2	1	0	1	0.2496	1	0.4563	0.7873	1.0675	0.9168	phosphatidylcholine transporter activity
46782	2	1	0	1	0.2496	1	0.4563	0.7873	1.0675	0.9168	regulation of viral transcription
46719	2	1	0	1	0.2496	1	0.4563	0.7873	1.0675	0.9168	regulation of viral protein levels in host cell
8454	2	1	0	1	0.2496	1	0.4563	0.7873	1.0675	0.9168	alpha-1,3-mannosylglycoprotein 4-beta-N-acetylglucosaminyltransferase activity
8368	2	1	0	1	0.2496	1	0.4563	0.7873	1.0675	0.9168	Gram-negative bacterial binding
8309	2	1	0	1	0.2496	1	0.4563	0.7873	1.0675	0.9168	double-stranded DNA specific exodeoxyribonuclease activity
8297	2	1	0	1	0.2496	1	0.4563	0.7873	1.0675	0.9168	single-stranded DNA specific exodeoxyribonuclease activity
8295	2	1	0	1	0.2496	1	0.4563	0.7873	1.0675	0.9168	spermidine biosynthesis
46513	2	1	0	1	0.2496	1	0.4563	0.7873	1.0675	0.9168	ceramide biosynthesis
46487	2	1	0	1	0.2496	1	0.4563	0.7873	1.0675	0.9168	glyoxylate metabolism
46476	2	1	0	1	0.2496	1	0.4563	0.7873	1.0675	0.9168	glycosylceramide biosynthesis
46475	2	1	0	1	0.2496	1	0.4563	0.7873	1.0675	0.9168	glycerophospholipid catabolism
46398	2	1	0	1	0.2496	1	0.4563	0.7873	1.0675	0.9168	UDP-glucuronate metabolism
46349	2	1	0	1	0.2496	1	0.4563	0.7873	1.0675	0.9168	amino sugar biosynthesis
15035	32	6	7	13	0.2507	0.109	0.054	0.7948	0.5123	0.2421	protein disulfide oxidoreductase activity
19210	32	6	7	13	0.2507	0.109	0.054	0.7948	0.5123	0.2421	kinase inhibitor activity
12505	311	46	66	112	0.2517	0	0.0001	0.8028	0.0002	0.001	endomembrane system
7010	319	47	52	99	0.258	0.0424	0.0303	0.8077	0.2814	0.1748	cytoskeleton organization and biogenesis
16791	198	30	37	67	0.2581	0.0121	0.0104	0.8025	0.1073	0.0721	phosphoric monoester hydrolase activity
15931	59	10	9	19	0.2594	0.3478	0.185	0.8012	0.947	0.593	nucleobase, nucleoside, nucleotide and nucleic acid transport
5977	26	5	4	9	0.2626	0.436	0.2233	0.8015	0.9918	0.641	glycogen metabolism
16787	1619	225	215	440	0.2654	0.3176	0.1922	0.8019	0.896	0.6185	hydrolase activity
46907	522	75	104	179	0.2665	0	0	0.7933	0	0.0002	intracellular transport
8154	46	8	9	17	0.268	0.1302	0.0723	0.8029	0.7156	0.3629	actin polymerization and/or depolymerization
7046	80	13	20	33	0.2682	0.0023	0.0024	0.7042	0.0345	0.0223	ribosome biogenesis
42981	335	49	48	97	0.2701	0.2339	0.1419	0.8164	0.8205	0.5011	regulation of apoptosis
16564	150	23	32	55	0.2721	0.0025	0.0031	0.8092	0.0349	0.0251	transcriptional repressor activity
8202	136	21	17	38	0.2728	0.5926	0.3585	0.6914	1.0636	0.8349	steroid metabolism
5275	53	9	2	11	0.2732	0.9942	0.8587	0.808	1.1238	1.069	amine transporter activity
4879	53	9	5	14	0.2732	0.8303	0.5424	0.808	1.1343	0.9602	ligand-dependent nuclear receptor activity
16887	271	40	63	103	0.2742	0	0	0.8162	0	0.0001	ATPase activity
6612	20	4	9	13	0.2746	0.0004	0.0003	0.8068	0.0064	0.0035	protein targeting to membrane
5504	20	4	3	7	0.2746	0.4859	0.2554	0.8068	1.0109	0.668	fatty acid binding
43028	20	4	2	6	0.2746	0.7495	0.4342	0.8068	1.1166	0.8803	caspase regulator activity
6664	20	4	1	5	0.2746	0.9368	0.635	0.8068	1.1476	0.9899	glycolipid metabolism
6112	33	6	6	12	0.2746	0.2461	0.132	0.8079	0.8612	0.4748	energy reserve metabolism
6690	33	6	0	6	0.2746	1	0.8994	0.8079	1.0185	1.0779	icosanoid metabolism
30659	60	10	14	24	0.277	0.0183	0.0138	0.8092	0.2083	0.0885	cytoplasmic vesicle membrane
6396	365	53	79	132	0.279	0	0	0.6973	0	0.0001	RNA processing
15291	172	26	12	38	0.2808	0.9957	0.9116	0.8163	1.1211	1.0795	porter activity
15290	172	26	12	38	0.2808	0.9957	0.9116	0.8163	1.1211	1.0795	electrochemical potential-driven transporter activity
8565	74	12	14	26	0.2819	0.0884	0.057	0.8115	0.4705	0.2505	protein transporter activity
16282	40	7	7	14	0.2827	0.2511	0.1411	0.812	0.8613	0.5012	eukaryotic 43S preinitiation complex
6665	40	7	4	11	0.2827	0.7758	0.4893	0.812	1.1221	0.9321	sphingolipid metabolism
16627	40	7	3	10	0.2827	0.9041	0.6315	0.812	1.142	0.9912	oxidoreductase activity, acting on the CH-CH group of donors
4721	137	21	27	48	0.2844	0.0152	0.014	0.8161	0.1273	0.0889	phosphoprotein phosphatase activity
42626	102	16	15	31	0.2855	0.3327	0.1993	0.816	0.9073	0.6255	ATPase activity, coupled to transmembrane movement of substances
6891	14	3	6	9	0.2858	0.0054	0.0031	0.8124	0.0574	0.0261	intra-Golgi vesicle-mediated transport
16799	14	3	0	3	0.2858	1	0.7539	0.8124	1.0185	1.0341	hydrolase activity, hydrolyzing N-glycosyl compounds
6892	14	3	2	5	0.2858	0.555	0.2963	0.8124	1.0527	0.805	post-Golgi vesicle-mediated transport
6308	14	3	2	5	0.2858	0.555	0.2963	0.8124	1.0527	0.805	DNA catabolism
9112	14	3	2	5	0.2858	0.555	0.2963	0.8124	1.0527	0.805	nucleobase metabolism
19885	14	3	2	5	0.2858	0.555	0.2963	0.8124	1.0527	0.805	antigen processing, endogenous antigen via MHC class I
5665	14	3	2	5	0.2858	0.555	0.2963	0.8124	1.0527	0.805	DNA-directed RNA polymerase II, core complex
16628	14	3	1	4	0.2858	0.8552	0.5227	0.8124	1.1342	0.9512	oxidoreductase activity, acting on the CH-CH group of donors, NAD or NADP as acceptor
30595	14	3	1	4	0.2858	0.8552	0.5227	0.8124	1.1342	0.9512	immune cell chemotaxis
43412	1375	191	227	418	0.2882	0	0.0001	0.8088	0.0003	0.0015	biopolymer modification
9057	316	46	54	100	0.2896	0.0174	0.0175	0.8204	0.1918	0.1067	macromolecule catabolism
31968	27	5	7	12	0.2898	0.0504	0.0312	0.8172	0.3568	0.1783	organelle outer membrane
6073	27	5	4	9	0.2898	0.466	0.2619	0.8172	1.0049	0.674	glucan metabolism
8277	27	5	2	7	0.2898	0.8798	0.5889	0.8172	1.1399	0.9726	regulation of G-protein coupled receptor protein signaling pathway
51087	8	2	2	4	0.2913	0.2758	0.1319	0.8169	0.8793	0.4744	chaperone binding
4576	8	2	2	4	0.2913	0.2758	0.1319	0.8169	0.8793	0.4744	oligosaccharyl transferase activity
30071	8	2	2	4	0.2913	0.2758	0.1319	0.8169	0.8793	0.4744	regulation of mitotic metaphase/anaphase transition
45787	8	2	2	4	0.2913	0.2758	0.1319	0.8169	0.8793	0.4744	positive regulation of progression through cell cycle
792	8	2	2	4	0.2913	0.2758	0.1319	0.8169	0.8793	0.4744	heterochromatin
790	8	2	2	4	0.2913	0.2758	0.1319	0.8169	0.8793	0.4744	nuclear chromatin
5112	8	2	2	4	0.2913	0.2758	0.1319	0.8169	0.8793	0.4744	Notch binding
6555	8	2	0	2	0.2913	1	0.6637	0.8169	1.0185	0.999	methionine metabolism
7212	8	2	0	2	0.2913	1	0.6637	0.8169	1.0185	0.999	dopamine receptor signaling pathway
7089	8	2	0	2	0.2913	1	0.6637	0.8169	1.0185	0.999	traversing start control point of mitotic cell cycle
50702	8	2	0	2	0.2913	1	0.6637	0.8169	1.0185	0.999	interleukin-1 beta secretion
50701	8	2	0	2	0.2913	1	0.6637	0.8169	1.0185	0.999	interleukin-1 secretion
17153	8	2	0	2	0.2913	1	0.6637	0.8169	1.0185	0.999	sodium:dicarboxylate symporter activity
43190	8	2	0	2	0.2913	1	0.6637	0.8169	1.0185	0.999	ATP-binding cassette (ABC) transporter complex
8630	8	2	0	2	0.2913	1	0.6637	0.8169	1.0185	0.999	DNA damage response, signal transduction resulting in induction of apoptosis
16573	8	2	1	3	0.2913	0.6684	0.3531	0.8169	1.0872	0.8306	histone acetylation
4194	8	2	1	3	0.2913	0.6684	0.3531	0.8169	1.0872	0.8306	pepsin A activity
4190	8	2	1	3	0.2913	0.6684	0.3531	0.8169	1.0872	0.8306	aspartic-type endopeptidase activity
35108	8	2	1	3	0.2913	0.6684	0.3531	0.8169	1.0872	0.8306	limb morphogenesis
35107	8	2	1	3	0.2913	0.6684	0.3531	0.8169	1.0872	0.8306	appendage morphogenesis
30228	8	2	1	3	0.2913	0.6684	0.3531	0.8169	1.0872	0.8306	lipoprotein receptor activity
45946	8	2	1	3	0.2913	0.6684	0.3531	0.8169	1.0872	0.8306	positive regulation of translation
45927	8	2	1	3	0.2913	0.6684	0.3531	0.8169	1.0872	0.8306	positive regulation of growth
5666	8	2	1	3	0.2913	0.6684	0.3531	0.8169	1.0872	0.8306	DNA-directed RNA polymerase III complex
48736	8	2	1	3	0.2913	0.6684	0.3531	0.8169	1.0872	0.8306	appendage development
31365	8	2	1	3	0.2913	0.6684	0.3531	0.8169	1.0872	0.8306	N-terminal protein amino acid modification
149	8	2	1	3	0.2913	0.6684	0.3531	0.8169	1.0872	0.8306	SNARE binding
16327	54	9	5	14	0.2922	0.8424	0.5743	0.7031	1.1344	0.9664	apicolateral plasma membrane
43296	54	9	5	14	0.2922	0.8424	0.5743	0.7031	1.1344	0.9664	apical junction complex
151	54	9	14	23	0.2922	0.0071	0.0066	0.8164	0.0711	0.0568	ubiquitin ligase complex
19867	54	9	11	20	0.2922	0.0805	0.0532	0.8164	0.4313	0.2427	outer membrane
43067	338	49	48	97	0.2925	0.2543	0.166	0.8201	0.8673	0.5184	regulation of programmed cell death
44433	61	10	14	24	0.2949	0.021	0.0172	0.816	0.2184	0.1064	cytoplasmic vesicle part
398	131	20	32	52	0.2971	0.0002	0.0005	0.8193	0.003	0.0052	nuclear mRNA splicing, via spliceosome
377	131	20	32	52	0.2971	0.0002	0.0005	0.8193	0.003	0.0052	RNA splicing, via transesterification reactions with bulged adenosine as nucleophile
375	131	20	32	52	0.2971	0.0002	0.0005	0.8193	0.003	0.0052	RNA splicing, via transesterification reactions
51258	34	6	9	15	0.299	0.0249	0.0182	0.8174	0.2252	0.1375	protein polymerization
43492	103	16	16	32	0.2993	0.2488	0.1584	0.8191	0.8611	0.5137	ATPase activity, coupled to movement of substances
16477	89	14	16	30	0.2993	0.1036	0.0718	0.8193	0.5111	0.3635	cell migration
6915	521	74	82	156	0.3043	0.0298	0.0299	0.8117	0.2421	0.1732	apoptosis
16481	160	24	23	47	0.3046	0.3192	0.2075	0.8186	0.8953	0.6295	negative regulation of transcription
16645	21	4	2	6	0.3064	0.7736	0.4869	0.8201	1.1225	0.9317	oxidoreductase activity, acting on the CH-NH group of donors
5326	21	4	2	6	0.3064	0.7736	0.4869	0.8201	1.1225	0.9317	neurotransmitter transporter activity
6953	21	4	1	5	0.3064	0.945	0.6813	0.8201	1.1506	1.006	acute-phase response
31570	21	4	1	5	0.3064	0.945	0.6813	0.8201	1.1506	1.006	DNA integrity checkpoint
15837	48	8	4	12	0.3089	0.8823	0.6331	0.821	1.1399	0.9894	amine transport
19901	55	9	7	16	0.3115	0.5747	0.3649	0.8191	1.0584	0.8363	protein kinase binding
4620	55	9	1	10	0.3115	0.9995	0.9404	0.8191	1.1086	1.0795	phospholipase activity
6869	62	10	9	19	0.3131	0.4056	0.2564	0.7155	0.9658	0.6677	lipid transport
16820	104	16	15	31	0.3132	0.3614	0.2352	0.8221	0.9475	0.6453	hydrolase activity, acting on acid anhydrides, catalyzing transmembrane movement of substances
6810	1847	254	250	504	0.3146	0.1922	0.1448	0.8163	0.7727	0.5025	transport
12501	523	74	82	156	0.3169	0.0323	0.0338	0.816	0.266	0.1903	programmed cell death
8639	28	5	13	18	0.3174	0	0	0.8207	0.0002	0.0003	small protein conjugating enzyme activity
8375	28	5	7	12	0.3174	0.06	0.0419	0.8207	0.373	0.2097	acetylglucosaminyltransferase activity
3674	10781	1448	1395	2843	0.3205	0.3206	0.2242	0.8166	0.8953	0.6404	molecular_function
51243	626	88	89	177	0.3213	0.1682	0.1299	0.8202	0.7503	0.4632	negative regulation of cellular physiological process
51119	35	6	5	11	0.3238	0.4765	0.2997	0.8269	1.0074	0.8065	sugar transporter activity
45445	15	3	4	7	0.3247	0.1173	0.0716	0.8262	0.5277	0.3637	myoblast differentiation
19902	15	3	3	6	0.3247	0.3034	0.1774	0.8262	0.8935	0.5836	phosphatase binding
16646	15	3	2	5	0.3247	0.5937	0.3558	0.8262	1.0658	0.8347	oxidoreductase activity, acting on the CH-NH group of donors, NAD or NADP as acceptor
9311	15	3	2	5	0.3247	0.5937	0.3558	0.8262	1.0658	0.8347	oligosaccharide metabolism
4889	15	3	1	4	0.3247	0.8739	0.5835	0.8262	1.1381	0.9707	nicotinic acetylcholine-activated cation-selective channel activity
7243	270	39	45	84	0.3271	0.0407	0.0408	0.8093	0.2805	0.2052	protein kinase cascade
51321	42	7	6	13	0.3277	0.4609	0.296	0.8282	1.0024	0.8042	meiotic cell cycle
41	42	7	5	12	0.3277	0.6446	0.424	0.8282	1.082	0.8749	transition metal ion transport
5874	155	23	26	49	0.329	0.0943	0.078	0.8346	0.4816	0.3689	microtubule
16265	547	77	87	164	0.3301	0.0203	0.0253	0.8191	0.2169	0.167	death
8219	547	77	87	164	0.3301	0.0203	0.0253	0.8191	0.2169	0.167	cell death
6694	63	10	8	18	0.3316	0.5745	0.3842	0.7338	1.0583	0.8424	steroid biosynthesis
6464	1335	184	223	407	0.3349	0	0.0001	0.8259	0.0001	0.0015	protein modification
5794	235	34	53	87	0.3378	0	0.0002	0.8706	0.0003	0.002	Golgi apparatus
5741	22	4	6	10	0.3386	0.0546	0.0405	0.8351	0.3607	0.2058	mitochondrial outer membrane
8276	22	4	0	4	0.3386	1	0.868	0.8351	1.0185	1.0708	protein methyltransferase activity
16814	22	4	3	7	0.3386	0.5526	0.3508	0.8351	1.0478	0.8267	hydrolase activity, acting on carbon-nitrogen (but not peptide) bonds, in cyclic amidines
910	22	4	2	6	0.3386	0.7957	0.538	0.8351	1.1227	0.9593	cytokinesis
45786	163	24	25	49	0.3387	0.2026	0.1539	0.8696	0.7911	0.5108	negative regulation of progression through cell cycle
15630	221	32	32	64	0.3423	0.2652	0.1988	0.8709	0.8715	0.6255	microtubule cytoskeleton
4726	9	2	4	6	0.3437	0.0202	0.0129	0.843	0.2188	0.0866	non-membrane spanning protein tyrosine phosphatase activity
5765	9	2	3	5	0.3437	0.0988	0.0594	0.843	0.5109	0.2848	lysosomal membrane
6309	9	2	2	4	0.3437	0.3264	0.19	0.843	0.908	0.6177	DNA fragmentation during apoptosis
4861	9	2	2	4	0.3437	0.3264	0.19	0.843	0.908	0.6177	cyclin-dependent protein kinase inhibitor activity
30865	9	2	2	4	0.3437	0.3264	0.19	0.843	0.908	0.6177	cortical cytoskeleton organization and biogenesis
30178	9	2	2	4	0.3437	0.3264	0.19	0.843	0.908	0.6177	negative regulation of Wnt receptor signaling pathway
30072	9	2	2	4	0.3437	0.3264	0.19	0.843	0.908	0.6177	peptide hormone secretion
7091	9	2	2	4	0.3437	0.3264	0.19	0.843	0.908	0.6177	mitotic metaphase/anaphase transition
5770	9	2	2	4	0.3437	0.3264	0.19	0.843	0.908	0.6177	late endosome
62	9	2	2	4	0.3437	0.3264	0.19	0.843	0.908	0.6177	acyl-CoA binding
16566	9	2	0	2	0.3437	1	0.7291	0.843	1.0185	1.0265	specific transcriptional repressor activity
4289	9	2	0	2	0.3437	1	0.7291	0.843	1.0185	1.0265	subtilase activity
42101	9	2	0	2	0.3437	1	0.7291	0.843	1.0185	1.0265	T cell receptor complex
7076	9	2	0	2	0.3437	1	0.7291	0.843	1.0185	1.0265	mitotic chromosome condensation
8272	9	2	0	2	0.3437	1	0.7291	0.843	1.0185	1.0265	sulfate transport
6206	9	2	1	3	0.3437	0.7112	0.4347	0.843	1.0989	0.8876	pyrimidine base metabolism
42982	9	2	1	3	0.3437	0.7112	0.4347	0.843	1.0989	0.8876	amyloid precursor protein metabolism
4459	9	2	1	3	0.3437	0.7112	0.4347	0.843	1.0989	0.8876	L-lactate dehydrogenase activity
4457	9	2	1	3	0.3437	0.7112	0.4347	0.843	1.0989	0.8876	lactate dehydrogenase activity
42577	9	2	1	3	0.3437	0.7112	0.4347	0.843	1.0989	0.8876	lipid phosphatase activity
30330	9	2	1	3	0.3437	0.7112	0.4347	0.843	1.0989	0.8876	DNA damage response, signal transduction by p53 class mediator
4065	9	2	1	3	0.3437	0.7112	0.4347	0.843	1.0989	0.8876	arylsulfatase activity
4033	9	2	1	3	0.3437	0.7112	0.4347	0.843	1.0989	0.8876	aldo-keto reductase activity
5344	9	2	1	3	0.3437	0.7112	0.4347	0.843	1.0989	0.8876	oxygen transporter activity
50678	9	2	1	3	0.3437	0.7112	0.4347	0.843	1.0989	0.8876	regulation of epithelial cell proliferation
50673	9	2	1	3	0.3437	0.7112	0.4347	0.843	1.0989	0.8876	epithelial cell proliferation
15671	9	2	1	3	0.3437	0.7112	0.4347	0.843	1.0989	0.8876	oxygen transport
15669	9	2	1	3	0.3437	0.7112	0.4347	0.843	1.0989	0.8876	gas transport
6944	29	5	3	8	0.3454	0.7409	0.506	0.8684	1.1094	0.9427	membrane fusion
30182	85	13	14	27	0.3466	0.2002	0.1509	0.871	0.7884	0.5058	neuron differentiation
19735	78	12	1	13	0.348	1	0.9841	0.8706	1.0986	1.0618	antimicrobial humoral response (sensu Vertebrata)
15144	36	6	5	11	0.3489	0.5024	0.3368	0.8698	1.0248	0.8217	carbohydrate transporter activity
9064	36	6	1	7	0.3489	0.9931	0.871	0.8698	1.1254	1.0712	glutamine family amino acid metabolism
8544	71	11	5	16	0.3493	0.9605	0.801	0.871	1.1434	1.0558	epidermis development
6357	258	37	42	79	0.3497	0.0638	0.0639	0.747	0.3762	0.2915	regulation of transcription from RNA polymerase II promoter
6510	3	1	2	3	0.35	0.0455	0.0181	0.8666	0.342	0.1367	ATP-dependent proteolysis
6420	3	1	2	3	0.35	0.0455	0.0181	0.8666	0.342	0.1367	arginyl-tRNA aminoacylation
4814	3	1	2	3	0.35	0.0455	0.0181	0.8666	0.342	0.1367	arginine-tRNA ligase activity
30174	3	1	2	3	0.35	0.0455	0.0181	0.8666	0.342	0.1367	regulation of DNA replication initiation
15482	3	1	2	3	0.35	0.0455	0.0181	0.8666	0.342	0.1367	voltage-gated anion channel porin activity
10002	3	1	1	2	0.35	0.3389	0.1707	0.8666	0.9372	0.5739	cardioblast differentiation
6677	3	1	1	2	0.35	0.3389	0.1707	0.8666	0.9372	0.5739	glycosylceramide metabolism
6622	3	1	1	2	0.35	0.3389	0.1707	0.8666	0.9372	0.5739	protein targeting to lysosome
6419	3	1	1	2	0.35	0.3389	0.1707	0.8666	0.9372	0.5739	alanyl-tRNA aminoacylation
51653	3	1	1	2	0.35	0.3389	0.1707	0.8666	0.9372	0.5739	spindle localization
6104	3	1	1	2	0.35	0.3389	0.1707	0.8666	0.9372	0.5739	succinyl-CoA metabolism
6047	3	1	1	2	0.35	0.3389	0.1707	0.8666	0.9372	0.5739	UDP-N-acetylglucosamine metabolism
51310	3	1	1	2	0.35	0.3389	0.1707	0.8666	0.9372	0.5739	metaphase plate congression
51293	3	1	1	2	0.35	0.3389	0.1707	0.8666	0.9372	0.5739	establishment of spindle localization
4813	3	1	1	2	0.35	0.3389	0.1707	0.8666	0.9372	0.5739	alanine-tRNA ligase activity
4774	3	1	1	2	0.35	0.3389	0.1707	0.8666	0.9372	0.5739	succinate-CoA ligase activity
4743	3	1	1	2	0.35	0.3389	0.1707	0.8666	0.9372	0.5739	pyruvate kinase activity
4614	3	1	1	2	0.35	0.3389	0.1707	0.8666	0.9372	0.5739	phosphoglucomutase activity
16579	3	1	1	2	0.35	0.3389	0.1707	0.8666	0.9372	0.5739	protein deubiquitination
16527	3	1	1	2	0.35	0.3389	0.1707	0.8666	0.9372	0.5739	brain-specific angiogenesis inhibitor activity
4032	3	1	1	2	0.35	0.3389	0.1707	0.8666	0.9372	0.5739	aldehyde reductase activity
42255	3	1	1	2	0.35	0.3389	0.1707	0.8666	0.9372	0.5739	ribosome assembly
30252	3	1	1	2	0.35	0.3389	0.1707	0.8666	0.9372	0.5739	growth hormone secretion
45839	3	1	1	2	0.35	0.3389	0.1707	0.8666	0.9372	0.5739	negative regulation of mitosis
45739	3	1	1	2	0.35	0.3389	0.1707	0.8666	0.9372	0.5739	positive regulation of DNA repair
45323	3	1	1	2	0.35	0.3389	0.1707	0.8666	0.9372	0.5739	interleukin-1 receptor complex
45104	3	1	1	2	0.35	0.3389	0.1707	0.8666	0.9372	0.5739	intermediate filament cytoskeleton organization and biogenesis
45103	3	1	1	2	0.35	0.3389	0.1707	0.8666	0.9372	0.5739	intermediate filament-based process
5853	3	1	1	2	0.35	0.3389	0.1707	0.8666	0.9372	0.5739	eukaryotic translation elongation factor 1 complex
40001	3	1	1	2	0.35	0.3389	0.1707	0.8666	0.9372	0.5739	establishment of mitotic spindle localization
48663	3	1	1	2	0.35	0.3389	0.1707	0.8666	0.9372	0.5739	neuron fate commitment
5173	3	1	1	2	0.35	0.3389	0.1707	0.8666	0.9372	0.5739	stem cell factor receptor binding
48284	3	1	1	2	0.35	0.3389	0.1707	0.8666	0.9372	0.5739	organelle fusion
104	3	1	1	2	0.35	0.3389	0.1707	0.8666	0.9372	0.5739	succinate dehydrogenase activity
3876	3	1	1	2	0.35	0.3389	0.1707	0.8666	0.9372	0.5739	AMP deaminase activity
8409	3	1	1	2	0.35	0.3389	0.1707	0.8666	0.9372	0.5739	5'-3' exonuclease activity
8354	3	1	1	2	0.35	0.3389	0.1707	0.8666	0.9372	0.5739	germ cell migration
8060	3	1	1	2	0.35	0.3389	0.1707	0.8666	0.9372	0.5739	ARF GTPase activator activity
8053	3	1	1	2	0.35	0.3389	0.1707	0.8666	0.9372	0.5739	mitochondrial fusion
15087	3	1	0	1	0.35	1	0.5991	0.8666	0.9999	0.9859	cobalt ion transporter activity
6970	3	1	0	1	0.35	1	0.5991	0.8666	0.9999	0.9859	response to osmotic stress
46040	3	1	0	1	0.35	1	0.5991	0.8666	0.9999	0.9859	IMP metabolism
46037	3	1	0	1	0.35	1	0.5991	0.8666	0.9999	0.9859	GMP metabolism
46006	3	1	0	1	0.35	1	0.5991	0.8666	0.9999	0.9859	regulation of activated T cell proliferation
6824	3	1	0	1	0.35	1	0.5991	0.8666	0.9999	0.9859	cobalt ion transport
1836	3	1	0	1	0.35	1	0.5991	0.8666	0.9999	0.9859	release of cytochrome c from mitochondria
1786	3	1	0	1	0.35	1	0.5991	0.8666	0.9999	0.9859	phosphatidylserine binding
1766	3	1	0	1	0.35	1	0.5991	0.8666	0.9999	0.9859	lipid raft polarization
6423	3	1	0	1	0.35	1	0.5991	0.8666	0.9999	0.9859	cysteinyl-tRNA aminoacylation
6273	3	1	0	1	0.35	1	0.5991	0.8666	0.9999	0.9859	lagging strand elongation
6269	3	1	0	1	0.35	1	0.5991	0.8666	0.9999	0.9859	DNA replication, synthesis of RNA primer
51665	3	1	0	1	0.35	1	0.5991	0.8666	0.9999	0.9859	lipid raft localization
44423	3	1	0	1	0.35	1	0.5991	0.8666	0.9999	0.9859	virion part
6189	3	1	0	1	0.35	1	0.5991	0.8666	0.9999	0.9859	'de novo' IMP biosynthesis
6188	3	1	0	1	0.35	1	0.5991	0.8666	0.9999	0.9859	IMP biosynthesis
6177	3	1	0	1	0.35	1	0.5991	0.8666	0.9999	0.9859	GMP biosynthesis
6166	3	1	0	1	0.35	1	0.5991	0.8666	0.9999	0.9859	purine ribonucleoside salvage
9982	3	1	0	1	0.35	1	0.5991	0.8666	0.9999	0.9859	pseudouridine synthase activity
51383	3	1	0	1	0.35	1	0.5991	0.8666	0.9999	0.9859	kinetochore organization and biogenesis
4992	3	1	0	1	0.35	1	0.5991	0.8666	0.9999	0.9859	platelet activating factor receptor activity
51233	3	1	0	1	0.35	1	0.5991	0.8666	0.9999	0.9859	spindle midzone
16880	3	1	0	1	0.35	1	0.5991	0.8666	0.9999	0.9859	acid-ammonia (or amide) ligase activity
4886	3	1	0	1	0.35	1	0.5991	0.8666	0.9999	0.9859	retinoid-X receptor activity
4873	3	1	0	1	0.35	1	0.5991	0.8666	0.9999	0.9859	asialoglycoprotein receptor activity
4862	3	1	0	1	0.35	1	0.5991	0.8666	0.9999	0.9859	cAMP-dependent protein kinase inhibitor activity
4844	3	1	0	1	0.35	1	0.5991	0.8666	0.9999	0.9859	uracil DNA N-glycosylase activity
4817	3	1	0	1	0.35	1	0.5991	0.8666	0.9999	0.9859	cysteine-tRNA ligase activity
51131	3	1	0	1	0.35	1	0.5991	0.8666	0.9999	0.9859	chaperone-mediated protein complex assembly
16723	3	1	0	1	0.35	1	0.5991	0.8666	0.9999	0.9859	oxidoreductase activity, oxidizing metal ions, NAD or NADP as acceptor
4735	3	1	0	1	0.35	1	0.5991	0.8666	0.9999	0.9859	pyrroline-5-carboxylate reductase activity
4705	3	1	0	1	0.35	1	0.5991	0.8666	0.9999	0.9859	JUN kinase activity
4700	3	1	0	1	0.35	1	0.5991	0.8666	0.9999	0.9859	atypical protein kinase C activity
51099	3	1	0	1	0.35	1	0.5991	0.8666	0.9999	0.9859	positive regulation of binding
4694	3	1	0	1	0.35	1	0.5991	0.8666	0.9999	0.9859	eukaryotic translation initiation factor 2alpha kinase activity
42903	3	1	0	1	0.35	1	0.5991	0.8666	0.9999	0.9859	tubulin deacetylase activity
4634	3	1	0	1	0.35	1	0.5991	0.8666	0.9999	0.9859	phosphopyruvate hydratase activity
9408	3	1	0	1	0.35	1	0.5991	0.8666	0.9999	0.9859	response to heat
30850	3	1	0	1	0.35	1	0.5991	0.8666	0.9999	0.9859	prostate gland development
42827	3	1	0	1	0.35	1	0.5991	0.8666	0.9999	0.9859	platelet dense granule
4566	3	1	0	1	0.35	1	0.5991	0.8666	0.9999	0.9859	beta-glucuronidase activity
4558	3	1	0	1	0.35	1	0.5991	0.8666	0.9999	0.9859	alpha-glucosidase activity
16511	3	1	0	1	0.35	1	0.5991	0.8666	0.9999	0.9859	endothelin-converting enzyme activity
42771	3	1	0	1	0.35	1	0.5991	0.8666	0.9999	0.9859	DNA damage response, signal transduction by p53 class mediator resulting in induction of apoptosis
16492	3	1	0	1	0.35	1	0.5991	0.8666	0.9999	0.9859	neurotensin receptor activity, G-protein coupled
9263	3	1	0	1	0.35	1	0.5991	0.8666	0.9999	0.9859	deoxyribonucleotide biosynthesis
42608	3	1	0	1	0.35	1	0.5991	0.8666	0.9999	0.9859	T cell receptor binding
4311	3	1	0	1	0.35	1	0.5991	0.8666	0.9999	0.9859	farnesyltranstransferase activity
4293	3	1	0	1	0.35	1	0.5991	0.8666	0.9999	0.9859	tissue kallikrein activity
16211	3	1	0	1	0.35	1	0.5991	0.8666	0.9999	0.9859	ammonia ligase activity
30431	3	1	0	1	0.35	1	0.5991	0.8666	0.9999	0.9859	sleep
4128	3	1	0	1	0.35	1	0.5991	0.8666	0.9999	0.9859	cytochrome-b5 reductase activity
19834	3	1	0	1	0.35	1	0.5991	0.8666	0.9999	0.9859	phospholipase A2 inhibitor activity
30175	3	1	0	1	0.35	1	0.5991	0.8666	0.9999	0.9859	filopodium
42119	3	1	0	1	0.35	1	0.5991	0.8666	0.9999	0.9859	neutrophil activation
42104	3	1	0	1	0.35	1	0.5991	0.8666	0.9999	0.9859	positive regulation of activated T cell proliferation
30062	3	1	0	1	0.35	1	0.5991	0.8666	0.9999	0.9859	tricarboxylic acid cycle enzyme complex (sensu Eukaryota)
30010	3	1	0	1	0.35	1	0.5991	0.8666	0.9999	0.9859	establishment of cell polarity
45948	3	1	0	1	0.35	1	0.5991	0.8666	0.9999	0.9859	positive regulation of translational initiation
45806	3	1	0	1	0.35	1	0.5991	0.8666	0.9999	0.9859	negative regulation of endocytosis
19228	3	1	0	1	0.35	1	0.5991	0.8666	0.9999	0.9859	generation of action potential
7171	3	1	0	1	0.35	1	0.5991	0.8666	0.9999	0.9859	transmembrane receptor protein tyrosine kinase activation (dimerization)
7130	3	1	0	1	0.35	1	0.5991	0.8666	0.9999	0.9859	synaptonemal complex formation
7129	3	1	0	1	0.35	1	0.5991	0.8666	0.9999	0.9859	synapsis
19012	3	1	0	1	0.35	1	0.5991	0.8666	0.9999	0.9859	virion
45240	3	1	0	1	0.35	1	0.5991	0.8666	0.9999	0.9859	alpha-ketoglutarate dehydrogenase complex
5964	3	1	0	1	0.35	1	0.5991	0.8666	0.9999	0.9859	phosphorylase kinase complex
5947	3	1	0	1	0.35	1	0.5991	0.8666	0.9999	0.9859	alpha-ketoglutarate dehydrogenase complex (sensu Eukaryota)
5945	3	1	0	1	0.35	1	0.5991	0.8666	0.9999	0.9859	6-phosphofructokinase complex
45079	3	1	0	1	0.35	1	0.5991	0.8666	0.9999	0.9859	negative regulation of chemokine biosynthesis
45061	3	1	0	1	0.35	1	0.5991	0.8666	0.9999	0.9859	thymic T cell selection
5652	3	1	0	1	0.35	1	0.5991	0.8666	0.9999	0.9859	nuclear lamina
5522	3	1	0	1	0.35	1	0.5991	0.8666	0.9999	0.9859	profilin binding
48524	3	1	0	1	0.35	1	0.5991	0.8666	0.9999	0.9859	positive regulation of viral life cycle
50828	3	1	0	1	0.35	1	0.5991	0.8666	0.9999	0.9859	regulation of liquid surface tension
5385	3	1	0	1	0.35	1	0.5991	0.8666	0.9999	0.9859	zinc ion transporter activity
5315	3	1	0	1	0.35	1	0.5991	0.8666	0.9999	0.9859	inorganic phosphate transporter activity
50780	3	1	0	1	0.35	1	0.5991	0.8666	0.9999	0.9859	dopamine receptor binding
50729	3	1	0	1	0.35	1	0.5991	0.8666	0.9999	0.9859	positive regulation of inflammatory response
31580	3	1	0	1	0.35	1	0.5991	0.8666	0.9999	0.9859	lipid raft distribution
31579	3	1	0	1	0.35	1	0.5991	0.8666	0.9999	0.9859	lipid raft organization and biogenesis
5220	3	1	0	1	0.35	1	0.5991	0.8666	0.9999	0.9859	inositol 1,4,5-triphosphate-sensitive calcium-release channel activity
48260	3	1	0	1	0.35	1	0.5991	0.8666	0.9999	0.9859	positive regulation of receptor mediated endocytosis
48246	3	1	0	1	0.35	1	0.5991	0.8666	0.9999	0.9859	macrophage chemotaxis
268	3	1	0	1	0.35	1	0.5991	0.8666	0.9999	0.9859	peroxisome targeting sequence binding
31346	3	1	0	1	0.35	1	0.5991	0.8666	0.9999	0.9859	positive regulation of cell projection organization and biogenesis
31344	3	1	0	1	0.35	1	0.5991	0.8666	0.9999	0.9859	regulation of cell projection organization and biogenesis
17056	3	1	0	1	0.35	1	0.5991	0.8666	0.9999	0.9859	structural constituent of nuclear pore
5078	3	1	0	1	0.35	1	0.5991	0.8666	0.9999	0.9859	MAP-kinase scaffold activity
17000	3	1	0	1	0.35	1	0.5991	0.8666	0.9999	0.9859	antibiotic biosynthesis
5017	3	1	0	1	0.35	1	0.5991	0.8666	0.9999	0.9859	platelet-derived growth factor receptor activity
5007	3	1	0	1	0.35	1	0.5991	0.8666	0.9999	0.9859	fibroblast growth factor receptor activity
31274	3	1	0	1	0.35	1	0.5991	0.8666	0.9999	0.9859	positive regulation of pseudopodium formation
31272	3	1	0	1	0.35	1	0.5991	0.8666	0.9999	0.9859	regulation of pseudopodium formation
31269	3	1	0	1	0.35	1	0.5991	0.8666	0.9999	0.9859	pseudopodium formation
31268	3	1	0	1	0.35	1	0.5991	0.8666	0.9999	0.9859	pseudopodium organization and biogenesis
8853	3	1	0	1	0.35	1	0.5991	0.8666	0.9999	0.9859	exodeoxyribonuclease III activity
38	3	1	0	1	0.35	1	0.5991	0.8666	0.9999	0.9859	very-long-chain fatty acid metabolism
15	3	1	0	1	0.35	1	0.5991	0.8666	0.9999	0.9859	phosphopyruvate hydratase complex
43174	3	1	0	1	0.35	1	0.5991	0.8666	0.9999	0.9859	nucleoside salvage
2	3	1	0	1	0.35	1	0.5991	0.8666	0.9999	0.9859	mitochondrial genome maintenance
3988	3	1	0	1	0.35	1	0.5991	0.8666	0.9999	0.9859	acetyl-CoA C-acyltransferase activity
43101	3	1	0	1	0.35	1	0.5991	0.8666	0.9999	0.9859	purine salvage
3910	3	1	0	1	0.35	1	0.5991	0.8666	0.9999	0.9859	DNA ligase (ATP) activity
3909	3	1	0	1	0.35	1	0.5991	0.8666	0.9999	0.9859	DNA ligase activity
3872	3	1	0	1	0.35	1	0.5991	0.8666	0.9999	0.9859	6-phosphofructokinase activity
46934	3	1	0	1	0.35	1	0.5991	0.8666	0.9999	0.9859	phosphatidylinositol-4,5-bisphosphate 3-kinase activity
46912	3	1	0	1	0.35	1	0.5991	0.8666	0.9999	0.9859	transferase activity, transferring acyl groups, acyl groups converted into alkyl on transfer
3785	3	1	0	1	0.35	1	0.5991	0.8666	0.9999	0.9859	actin monomer binding
15721	3	1	0	1	0.35	1	0.5991	0.8666	0.9999	0.9859	bile acid transport
8523	3	1	0	1	0.35	1	0.5991	0.8666	0.9999	0.9859	sodium-dependent multivitamin transporter activity
8469	3	1	0	1	0.35	1	0.5991	0.8666	0.9999	0.9859	histone-arginine N-methyltransferase activity
8339	3	1	0	1	0.35	1	0.5991	0.8666	0.9999	0.9859	MP kinase activity
8334	3	1	0	1	0.35	1	0.5991	0.8666	0.9999	0.9859	histone mRNA metabolism
8332	3	1	0	1	0.35	1	0.5991	0.8666	0.9999	0.9859	low voltage-gated calcium channel activity
46520	3	1	0	1	0.35	1	0.5991	0.8666	0.9999	0.9859	sphingoid biosynthesis
12506	64	10	15	25	0.3503	0.0143	0.0168	0.8714	0.1243	0.1033	vesicle membrane
44264	43	7	7	14	0.3506	0.3148	0.2185	0.871	0.896	0.6382	cellular polysaccharide metabolism
5815	57	9	7	16	0.3509	0.6139	0.4274	0.8714	1.0728	0.875	microtubule organizing center
5813	50	8	7	15	0.3511	0.4693	0.3225	0.8712	1.0064	0.8153	centrosome
40007	172	25	37	62	0.3593	0.001	0.0028	0.8786	0.0128	0.024	growth
45934	172	25	25	50	0.3593	0.2894	0.2233	0.8786	0.884	0.6407	negative regulation of nucleobase, nucleoside, nucleotide and nucleic acid metabolism
5788	16	3	4	7	0.3636	0.1413	0.0994	0.8729	0.7224	0.4126	endoplasmic reticulum lumen
6914	16	3	3	6	0.3636	0.3408	0.2242	0.8729	0.9416	0.64	autophagy
6298	16	3	2	5	0.3636	0.6298	0.4156	0.8729	1.0771	0.8702	mismatch repair
45005	16	3	2	5	0.3636	0.6298	0.4156	0.8729	1.0771	0.8702	maintenance of fidelity during DNA-dependent DNA replication
59	16	3	2	5	0.3636	0.6298	0.4156	0.8729	1.0771	0.8702	protein import into nucleus, docking
9725	16	3	1	4	0.3636	0.8902	0.6394	0.8729	1.1393	0.9902	response to hormone stimulus
30159	16	3	1	4	0.3636	0.8902	0.6394	0.8729	1.1393	0.9902	receptor signaling complex scaffold activity
5871	16	3	1	4	0.3636	0.8902	0.6394	0.8729	1.1393	0.9902	kinesin complex
8484	16	3	1	4	0.3636	0.8902	0.6394	0.8729	1.1393	0.9902	sulfuric ester hydrolase activity
6366	443	62	74	136	0.3695	0.0106	0.0187	0.8155	0.1028	0.1381	transcription from RNA polymerase II promoter
46483	51	8	6	14	0.3725	0.6574	0.4765	0.8808	1.0843	0.9285	heterocycle metabolism
6497	30	5	7	12	0.3735	0.0824	0.0703	0.8801	0.4333	0.363	protein amino acid lipidation
42158	30	5	7	12	0.3735	0.0824	0.0703	0.8801	0.4333	0.363	lipoprotein biosynthesis
6986	44	7	14	21	0.3736	0.0009	0.0018	0.8817	0.0106	0.0186	response to unfolded protein
51789	44	7	14	21	0.3736	0.0009	0.0018	0.8817	0.0106	0.0186	response to protein stimulus
7519	44	7	10	17	0.3736	0.0498	0.0487	0.8817	0.3481	0.232	striated muscle development
5198	518	72	65	137	0.3802	0.6131	0.4783	0.8206	1.072	0.9283	structural molecule activity
30705	80	12	10	22	0.3821	0.5916	0.4426	0.8833	1.0634	0.8898	cytoskeleton-dependent intracellular transport
19730	80	12	1	13	0.3821	1	0.9883	0.8833	1.0971	1.0583	antimicrobial humoral response
6913	116	17	18	35	0.3822	0.2334	0.1949	0.8835	0.8211	0.621	nucleocytoplasmic transport
5768	73	11	15	26	0.385	0.0434	0.0488	0.8836	0.2918	0.2318	endosome
51169	109	16	17	33	0.3854	0.235	0.1971	0.8873	0.8197	0.623	nuclear transport
5319	66	10	1	11	0.388	0.9999	0.9769	0.8873	1.1031	1.0698	lipid transporter activity
43405	59	9	7	16	0.391	0.6512	0.49	0.8874	1.0831	0.932	regulation of MAPK activity
43566	52	8	15	23	0.3939	0.0018	0.0038	0.8884	0.0213	0.029	structure-specific DNA binding
42809	10	2	5	7	0.3948	0.0051	0.0047	0.691	0.0539	0.0365	vitamin D receptor binding
4716	10	2	3	5	0.3948	0.1281	0.0937	0.8874	0.5714	0.3996	receptor signaling protein tyrosine kinase activity
16667	10	2	3	5	0.3948	0.1281	0.0937	0.8874	0.5714	0.3996	oxidoreductase activity, acting on sulfur group of donors
46112	10	2	2	4	0.3948	0.376	0.2543	0.8874	0.9514	0.666	nucleobase biosynthesis
9225	10	2	2	4	0.3948	0.376	0.2543	0.8874	0.9514	0.666	nucleotide-sugar metabolism
16284	10	2	2	4	0.3948	0.376	0.2543	0.8874	0.9514	0.666	alanine aminopeptidase activity
4179	10	2	2	4	0.3948	0.376	0.2543	0.8874	0.9514	0.666	membrane alanyl aminopeptidase activity
45263	10	2	2	4	0.3948	0.376	0.2543	0.8874	0.9514	0.666	proton-transporting ATP synthase complex, coupling factor F(o)
5952	10	2	2	4	0.3948	0.376	0.2543	0.8874	0.9514	0.666	cAMP-dependent protein kinase complex
50435	10	2	2	4	0.3948	0.376	0.2543	0.8874	0.9514	0.666	beta-amyloid metabolism
15450	10	2	2	4	0.3948	0.376	0.2543	0.8874	0.9514	0.666	protein translocase activity
30261	10	2	0	2	0.3948	1	0.7833	0.8874	1.0185	1.0487	chromosome condensation
7281	10	2	0	2	0.3948	1	0.7833	0.8874	1.0185	1.0487	germ cell development
50715	10	2	0	2	0.3948	1	0.7833	0.8874	1.0185	1.0487	positive regulation of cytokine secretion
50707	10	2	0	2	0.3948	1	0.7833	0.8874	1.0185	1.0487	regulation of cytokine secretion
1565	10	2	1	3	0.3948	0.7484	0.512	0.8874	1.115	0.9455	phorbol ester receptor activity
6013	10	2	1	3	0.3948	0.7484	0.512	0.8874	1.115	0.9455	mannose metabolism
4697	10	2	1	3	0.3948	0.7484	0.512	0.8874	1.115	0.9455	protein kinase C activity
45814	10	2	1	3	0.3948	0.7484	0.512	0.8874	1.115	0.9455	negative regulation of gene expression, epigenetic
45664	10	2	1	3	0.3948	0.7484	0.512	0.8874	1.115	0.9455	regulation of neuron differentiation
60	10	2	1	3	0.3948	0.7484	0.512	0.8874	1.115	0.9455	protein import into nucleus, translocation
5976	45	7	7	14	0.3967	0.3587	0.2782	0.8891	0.9471	0.7779	polysaccharide metabolism
43085	139	20	14	34	0.3992	0.8716	0.7164	0.8954	1.137	1.0189	positive regulation of enzyme activity
8064	38	6	8	14	0.3994	0.1076	0.0995	0.8918	0.5143	0.4123	regulation of actin polymerization and/or depolymerization
7059	31	5	3	8	0.4016	0.7814	0.5912	0.8936	1.1209	0.974	chromosome segregation
188	17	3	5	8	0.4021	0.0578	0.0525	0.8912	0.3655	0.2429	inactivation of MAPK activity
45165	17	3	4	7	0.4021	0.167	0.1321	0.8912	0.7516	0.4776	cell fate commitment
9161	17	3	3	6	0.4021	0.378	0.2745	0.8912	0.9567	0.7763	ribonucleoside monophosphate metabolism
9156	17	3	3	6	0.4021	0.378	0.2745	0.8912	0.9567	0.7763	ribonucleoside monophosphate biosynthesis
6094	17	3	0	3	0.4021	1	0.8633	0.8912	1.0185	1.0695	gluconeogenesis
4623	17	3	0	3	0.4021	1	0.8633	0.8912	1.0185	1.0695	phospholipase A2 activity
7611	17	3	0	3	0.4021	1	0.8633	0.8912	1.0185	1.0695	learning and/or memory
50880	17	3	0	3	0.4021	1	0.8633	0.8912	1.0185	1.0695	regulation of blood vessel size
30532	17	3	2	5	0.4021	0.6634	0.4744	0.8912	1.0856	0.9286	small nuclear ribonucleoprotein complex
30258	17	3	2	5	0.4021	0.6634	0.4744	0.8912	1.0856	0.9286	lipid modification
30217	17	3	1	4	0.4021	0.9043	0.6902	0.8912	1.1429	1.0078	T cell differentiation
16540	24	4	5	9	0.4029	0.1888	0.1537	0.895	0.772	0.5111	protein autoprocessing
51693	24	4	4	8	0.4029	0.3746	0.2809	0.895	0.9546	0.7795	actin filament capping
51016	24	4	4	8	0.4029	0.3746	0.2809	0.895	0.9546	0.7795	barbed-end actin filament capping
7411	24	4	3	7	0.4029	0.6139	0.449	0.895	1.0725	0.893	axon guidance
16585	24	4	2	6	0.4029	0.8343	0.6326	0.895	1.1338	0.9892	chromatin remodeling complex
19221	24	4	1	5	0.4029	0.9636	0.7953	0.895	1.1434	1.0533	cytokine and chemokine mediated signaling pathway
51336	74	11	10	21	0.403	0.4877	0.3816	0.8951	1.011	0.8421	regulation of hydrolase activity
44432	103	15	24	39	0.4039	0.0025	0.0063	0.8955	0.0351	0.0567	endoplasmic reticulum part
19900	67	10	12	22	0.407	0.1475	0.1391	0.8957	0.7295	0.4992	kinase binding
6790	60	9	11	20	0.4111	0.143	0.1363	0.8958	0.7237	0.4973	sulfur metabolism
43235	60	9	6	15	0.4111	0.8024	0.6365	0.8958	1.1232	0.9902	receptor complex
44431	140	20	34	54	0.4123	0.0002	0.0009	0.8991	0.002	0.0086	Golgi apparatus part
16071	228	32	53	85	0.4134	0	0.0001	0.871	0.0001	0.0016	mRNA metabolism
43118	649	89	90	179	0.416	0.2377	0.2291	0.8948	0.8209	0.6415	negative regulation of physiological process
3924	133	19	19	38	0.4164	0.3513	0.3013	0.8991	0.9468	0.8064	GTPase activity
8380	155	22	37	59	0.4171	0.0001	0.0008	0.8346	0.0016	0.008	RNA splicing
5911	104	15	12	27	0.4192	0.7031	0.5654	0.8221	1.0958	0.9659	intercellular junction
31098	46	7	6	13	0.4199	0.5533	0.4339	0.8029	1.0482	0.8786	stress-activated protein kinase signaling pathway
16485	46	7	7	14	0.4199	0.3809	0.3098	0.8993	0.9581	0.8094	protein processing
15036	39	6	9	15	0.4246	0.056	0.0642	0.8993	0.3619	0.2912	disulfide oxidoreductase activity
6397	200	28	48	76	0.4284	0	0.0002	0.8725	0.0001	0.002	mRNA processing
5096	134	19	15	34	0.4299	0.7586	0.6255	0.9233	1.1186	0.9892	GTPase activator activity
9615	61	9	5	14	0.4312	0.9083	0.7655	0.9214	1.1432	1.0376	response to virus
44452	25	4	5	9	0.4347	0.2128	0.1871	0.9212	0.797	0.5951	nucleolar part
51540	25	4	4	8	0.4347	0.4055	0.325	0.9212	0.9658	0.8146	metal cluster binding
51536	25	4	4	8	0.4347	0.4055	0.325	0.9212	0.9658	0.8146	iron-sulfur cluster binding
30835	25	4	4	8	0.4347	0.4055	0.325	0.9212	0.9658	0.8146	negative regulation of actin filament depolymerization
30834	25	4	4	8	0.4347	0.4055	0.325	0.9212	0.9658	0.8146	regulation of actin filament depolymerization
30042	25	4	4	8	0.4347	0.4055	0.325	0.9212	0.9658	0.8146	actin filament depolymerization
51123	4	1	2	3	0.437	0.0833	0.0582	0.4946	0.466	0.2771	transcriptional preinitiation complex formation
45898	4	1	2	3	0.437	0.0833	0.0582	0.4946	0.466	0.2771	regulation of transcriptional preinitiation complex formation
15071	4	1	2	3	0.437	0.0833	0.0582	0.9209	0.466	0.2771	protein phosphatase type 2C activity
6980	4	1	2	3	0.437	0.0833	0.0582	0.9209	0.466	0.2771	redox signal response
6422	4	1	2	3	0.437	0.0833	0.0582	0.9209	0.466	0.2771	aspartyl-tRNA aminoacylation
51775	4	1	2	3	0.437	0.0833	0.0582	0.9209	0.466	0.2771	response to redox state
4815	4	1	2	3	0.437	0.0833	0.0582	0.9209	0.466	0.2771	aspartate-tRNA ligase activity
4718	4	1	2	3	0.437	0.0833	0.0582	0.9209	0.466	0.2771	Janus kinase activity
47631	4	1	2	3	0.437	0.0833	0.0582	0.9209	0.466	0.2771	ADP-ribose diphosphatase activity
5828	4	1	2	3	0.437	0.0833	0.0582	0.9209	0.466	0.2771	kinetochore microtubule
43560	4	1	2	3	0.437	0.0833	0.0582	0.9209	0.466	0.2771	insulin receptor substrate binding
17134	4	1	2	3	0.437	0.0833	0.0582	0.9209	0.466	0.2771	fibroblast growth factor binding
48009	4	1	2	3	0.437	0.0833	0.0582	0.9209	0.466	0.2771	insulin-like growth factor receptor signaling pathway
8426	4	1	2	3	0.437	0.0833	0.0582	0.9209	0.466	0.2771	protein kinase C inhibitor activity
6930	4	1	1	2	0.437	0.4241	0.2832	0.9209	0.9883	0.8022	substrate-bound cell migration, cell extension
6878	4	1	1	2	0.437	0.4241	0.2832	0.9209	0.9883	0.8022	copper ion homeostasis
6787	4	1	1	2	0.437	0.4241	0.2832	0.9209	0.9883	0.8022	porphyrin catabolism
6614	4	1	1	2	0.437	0.4241	0.2832	0.9209	0.9883	0.8022	SRP-dependent cotranslational protein targeting to membrane
6110	4	1	1	2	0.437	0.4241	0.2832	0.9209	0.9883	0.8022	regulation of glycolysis
16774	4	1	1	2	0.437	0.4241	0.2832	0.9209	0.9883	0.8022	phosphotransferase activity, carboxyl group as acceptor
4749	4	1	1	2	0.437	0.4241	0.2832	0.9209	0.9883	0.8022	ribose phosphate diphosphokinase activity
9186	4	1	1	2	0.437	0.4241	0.2832	0.9209	0.9883	0.8022	deoxyribonucleoside diphosphate metabolism
9113	4	1	1	2	0.437	0.4241	0.2832	0.9209	0.9883	0.8022	purine base biosynthesis
4169	4	1	1	2	0.437	0.4241	0.2832	0.9209	0.9883	0.8022	dolichyl-phosphate-mannose-protein mannosyltransferase activity
35088	4	1	1	2	0.437	0.4241	0.2832	0.9209	0.9883	0.8022	establishment and/or maintenance of apical/basal cell polarity
35051	4	1	1	2	0.437	0.4241	0.2832	0.9209	0.9883	0.8022	cardiac cell differentiation
35050	4	1	1	2	0.437	0.4241	0.2832	0.9209	0.9883	0.8022	embryonic heart tube development
42147	4	1	1	2	0.437	0.4241	0.2832	0.9209	0.9883	0.8022	retrograde transport, endosome to Golgi
45197	4	1	1	2	0.437	0.4241	0.2832	0.9209	0.9883	0.8022	establishment and/or maintenance of epithelial cell polarity
5869	4	1	1	2	0.437	0.4241	0.2832	0.9209	0.9883	0.8022	dynactin complex
5546	4	1	1	2	0.437	0.4241	0.2832	0.9209	0.9883	0.8022	phosphatidylinositol-4,5-bisphosphate binding
5381	4	1	1	2	0.437	0.4241	0.2832	0.9209	0.9883	0.8022	iron ion transporter activity
43254	4	1	1	2	0.437	0.4241	0.2832	0.9209	0.9883	0.8022	regulation of protein complex assembly
43154	4	1	1	2	0.437	0.4241	0.2832	0.9209	0.9883	0.8022	negative regulation of caspase activity
43034	4	1	1	2	0.437	0.4241	0.2832	0.9209	0.9883	0.8022	costamere
8253	4	1	1	2	0.437	0.4241	0.2832	0.9209	0.9883	0.8022	5'-nucleotidase activity
8013	4	1	0	1	0.437	1	0.7044	0.9209	1.0114	1.0159	beta-catenin binding
15185	4	1	0	1	0.437	1	0.7044	0.9209	1.0114	1.0159	L-gamma-aminobutyric acid transporter activity
6997	4	1	0	1	0.437	1	0.7044	0.9209	1.0114	1.0159	nuclear organization and biogenesis
6906	4	1	0	1	0.437	1	0.7044	0.9209	1.0114	1.0159	vesicle fusion
6895	4	1	0	1	0.437	1	0.7044	0.9209	1.0114	1.0159	Golgi to endosome transport
1603	4	1	0	1	0.437	1	0.7044	0.9209	1.0114	1.0159	vasopressin-like receptor activity
6432	4	1	0	1	0.437	1	0.7044	0.9209	1.0114	1.0159	phenylalanyl-tRNA aminoacylation
6381	4	1	0	1	0.437	1	0.7044	0.9209	1.0114	1.0159	mRNA editing
6027	4	1	0	1	0.437	1	0.7044	0.9209	1.0114	1.0159	glycosaminoglycan catabolism
6026	4	1	0	1	0.437	1	0.7044	0.9209	1.0114	1.0159	aminoglycan catabolism
6003	4	1	0	1	0.437	1	0.7044	0.9209	1.0114	1.0159	fructose 2,6-bisphosphate metabolism
16999	4	1	0	1	0.437	1	0.7044	0.9209	1.0114	1.0159	antibiotic metabolism
4931	4	1	0	1	0.437	1	0.7044	0.9209	1.0114	1.0159	ATP-gated cation channel activity
4849	4	1	0	1	0.437	1	0.7044	0.9209	1.0114	1.0159	uridine kinase activity
4826	4	1	0	1	0.437	1	0.7044	0.9209	1.0114	1.0159	phenylalanine-tRNA ligase activity
4740	4	1	0	1	0.437	1	0.7044	0.9209	1.0114	1.0159	[pyruvate dehydrogenase (lipoamide)] kinase activity
42974	4	1	0	1	0.437	1	0.7044	0.9209	1.0114	1.0159	retinoic acid receptor binding
4645	4	1	0	1	0.437	1	0.7044	0.9209	1.0114	1.0159	phosphorylase activity
16601	4	1	0	1	0.437	1	0.7044	0.9209	1.0114	1.0159	Rac protein signal transduction
16556	4	1	0	1	0.437	1	0.7044	0.9209	1.0114	1.0159	mRNA modification
4565	4	1	0	1	0.437	1	0.7044	0.9209	1.0114	1.0159	beta-galactosidase activity
16486	4	1	0	1	0.437	1	0.7044	0.9209	1.0114	1.0159	peptide hormone processing
4463	4	1	0	1	0.437	1	0.7044	0.9209	1.0114	1.0159	leukotriene-A4 hydrolase activity
4461	4	1	0	1	0.437	1	0.7044	0.9209	1.0114	1.0159	lactose synthase activity
9299	4	1	0	1	0.437	1	0.7044	0.9209	1.0114	1.0159	mRNA transcription
4301	4	1	0	1	0.437	1	0.7044	0.9209	1.0114	1.0159	epoxide hydrolase activity
16291	4	1	0	1	0.437	1	0.7044	0.9209	1.0114	1.0159	acyl-CoA thioesterase activity
16274	4	1	0	1	0.437	1	0.7044	0.9209	1.0114	1.0159	protein-arginine N-methyltransferase activity
16273	4	1	0	1	0.437	1	0.7044	0.9209	1.0114	1.0159	arginine N-methyltransferase activity
9086	4	1	0	1	0.437	1	0.7044	0.9209	1.0114	1.0159	methionine biosynthesis
9062	4	1	0	1	0.437	1	0.7044	0.9209	1.0114	1.0159	fatty acid catabolism
35315	4	1	0	1	0.437	1	0.7044	0.9209	1.0114	1.0159	hair cell differentiation
30324	4	1	0	1	0.437	1	0.7044	0.9209	1.0114	1.0159	lung development
4047	4	1	0	1	0.437	1	0.7044	0.9209	1.0114	1.0159	aminomethyltransferase activity
4035	4	1	0	1	0.437	1	0.7044	0.9209	1.0114	1.0159	alkaline phosphatase activity
30235	4	1	0	1	0.437	1	0.7044	0.9209	1.0114	1.0159	nitric-oxide synthase regulator activity
30225	4	1	0	1	0.437	1	0.7044	0.9209	1.0114	1.0159	macrophage differentiation
19733	4	1	0	1	0.437	1	0.7044	0.9209	1.0114	1.0159	antibacterial humoral response (sensu Vertebrata)
19136	4	1	0	1	0.437	1	0.7044	0.9209	1.0114	1.0159	deoxynucleoside kinase activity
5954	4	1	0	1	0.437	1	0.7044	0.9209	1.0114	1.0159	calcium- and calmodulin-dependent protein kinase complex
45073	4	1	0	1	0.437	1	0.7044	0.9209	1.0114	1.0159	regulation of chemokine biosynthesis
725	4	1	0	1	0.437	1	0.7044	0.9209	1.0114	1.0159	recombinational repair
724	4	1	0	1	0.437	1	0.7044	0.9209	1.0114	1.0159	double-strand break repair via homologous recombination
5497	4	1	0	1	0.437	1	0.7044	0.9209	1.0114	1.0159	androgen binding
5332	4	1	0	1	0.437	1	0.7044	0.9209	1.0114	1.0159	gamma-aminobutyric acid:sodium symporter activity
50798	4	1	0	1	0.437	1	0.7044	0.9209	1.0114	1.0159	activated T cell proliferation
31529	4	1	0	1	0.437	1	0.7044	0.9209	1.0114	1.0159	ruffle organization and biogenesis
50672	4	1	0	1	0.437	1	0.7044	0.9209	1.0114	1.0159	negative regulation of lymphocyte proliferation
17128	4	1	0	1	0.437	1	0.7044	0.9209	1.0114	1.0159	phospholipid scramblase activity
17121	4	1	0	1	0.437	1	0.7044	0.9209	1.0114	1.0159	phospholipid scrambling
17110	4	1	0	1	0.437	1	0.7044	0.9209	1.0114	1.0159	nucleoside-diphosphatase activity
31369	4	1	0	1	0.437	1	0.7044	0.9209	1.0114	1.0159	translation initiation factor binding
17049	4	1	0	1	0.437	1	0.7044	0.9209	1.0114	1.0159	GTP-Rho binding
5000	4	1	0	1	0.437	1	0.7044	0.9209	1.0114	1.0159	vasopressin receptor activity
8889	4	1	0	1	0.437	1	0.7044	0.9209	1.0114	1.0159	glycerophosphodiester phosphodiesterase activity
12	4	1	0	1	0.437	1	0.7044	0.9209	1.0114	1.0159	single strand break repair
3891	4	1	0	1	0.437	1	0.7044	0.9209	1.0114	1.0159	delta DNA polymerase activity
3873	4	1	0	1	0.437	1	0.7044	0.9209	1.0114	1.0159	6-phosphofructo-2-kinase activity
3847	4	1	0	1	0.437	1	0.7044	0.9209	1.0114	1.0159	1-alkyl-2-acetylglycerophosphocholine esterase activity
46965	4	1	0	1	0.437	1	0.7044	0.9209	1.0114	1.0159	retinoid X receptor binding
8508	4	1	0	1	0.437	1	0.7044	0.9209	1.0114	1.0159	bile acid:sodium symporter activity
3696	4	1	0	1	0.437	1	0.7044	0.9209	1.0114	1.0159	satellite DNA binding
8486	4	1	0	1	0.437	1	0.7044	0.9209	1.0114	1.0159	diphosphoinositol-polyphosphate diphosphatase activity
8190	4	1	0	1	0.437	1	0.7044	0.9209	1.0114	1.0159	eukaryotic initiation factor 4E binding
8095	4	1	0	1	0.437	1	0.7044	0.9209	1.0114	1.0159	inositol-1,4,5-triphosphate receptor activity
139	98	14	20	34	0.4396	0.0236	0.0395	0.9289	0.2227	0.2031	Golgi membrane
46966	18	3	7	10	0.4399	0.0051	0.0079	0.7314	0.0548	0.0632	thyroid hormone receptor binding
8144	18	3	5	8	0.4399	0.0718	0.0734	0.9224	0.3946	0.3648	drug binding
4003	18	3	4	7	0.4399	0.1942	0.1695	0.9224	0.7843	0.5259	ATP-dependent DNA helicase activity
30100	18	3	4	7	0.4399	0.1942	0.1695	0.9224	0.7843	0.5259	regulation of endocytosis
9124	18	3	3	6	0.4399	0.4148	0.327	0.9224	0.9719	0.818	nucleoside monophosphate biosynthesis
9123	18	3	3	6	0.4399	0.4148	0.327	0.9224	0.9719	0.818	nucleoside monophosphate metabolism
6090	18	3	0	3	0.4399	1	0.8888	0.9224	1.0185	1.0761	pyruvate metabolism
16620	18	3	2	5	0.4399	0.6945	0.5311	0.9224	1.0933	0.9565	oxidoreductase activity, acting on the aldehyde or oxo group of donors, NAD or NADP as acceptor
30106	18	3	2	5	0.4399	0.6945	0.5311	0.9224	1.0933	0.9565	MHC class I receptor activity
6304	18	3	1	4	0.4399	0.9167	0.7357	0.9224	1.1436	1.0289	DNA modification
77	18	3	1	4	0.4399	0.9167	0.7357	0.9224	1.1436	1.0289	DNA damage checkpoint
15464	18	3	1	4	0.4399	0.9167	0.7357	0.9224	1.1436	1.0289	acetylcholine receptor activity
8757	47	7	2	9	0.4429	0.988	0.9028	0.8165	1.1341	1.0781	S-adenosylmethionine-dependent methyltransferase activity
30120	47	7	12	19	0.4429	0.0139	0.0238	0.9288	0.1246	0.1607	vesicle coat
30833	11	2	3	5	0.444	0.16	0.1358	0.9281	0.7435	0.4967	regulation of actin filament polymerization
6921	11	2	2	4	0.444	0.424	0.3219	0.9281	0.981	0.8158	disassembly of cell structures during apoptosis
1701	11	2	2	4	0.444	0.424	0.3219	0.9281	0.981	0.8158	embryonic development (sensu Mammalia)
5942	11	2	2	4	0.444	0.424	0.3219	0.9281	0.981	0.8158	phosphoinositide 3-kinase complex
8603	11	2	2	4	0.444	0.424	0.3219	0.9281	0.981	0.8158	cAMP-dependent protein kinase regulator activity
6544	11	2	0	2	0.444	1	0.8278	0.9281	1.0185	1.0617	glycine metabolism
16575	11	2	0	2	0.444	1	0.8278	0.9281	1.0185	1.0617	histone deacetylation
30170	11	2	0	2	0.444	1	0.8278	0.9281	1.0185	1.0617	pyridoxal phosphate binding
19206	11	2	0	2	0.444	1	0.8278	0.9281	1.0185	1.0617	nucleoside kinase activity
5537	11	2	0	2	0.444	1	0.8278	0.9281	1.0185	1.0617	mannose binding
50897	11	2	0	2	0.444	1	0.8278	0.9281	1.0185	1.0617	cobalt ion binding
50714	11	2	0	2	0.444	1	0.8278	0.9281	1.0185	1.0617	positive regulation of protein secretion
15301	11	2	0	2	0.444	1	0.8278	0.9281	1.0185	1.0617	anion:anion antiporter activity
6903	11	2	1	3	0.444	0.7809	0.5833	0.9281	1.1225	0.9704	vesicle targeting
30169	11	2	1	3	0.444	0.7809	0.5833	0.9281	1.1225	0.9704	low-density lipoprotein binding
5892	11	2	1	3	0.444	0.7809	0.5833	0.9281	1.1225	0.9704	nicotinic acetylcholine-gated receptor-channel complex
15926	11	2	1	3	0.444	0.7809	0.5833	0.9281	1.1225	0.9704	glucosidase activity
48699	91	13	14	27	0.4451	0.2798	0.2633	0.9301	0.8804	0.7667	generation of neurons
6928	209	29	32	61	0.4462	0.1699	0.1861	0.8821	0.75	0.5936	cell motility
51674	209	29	32	61	0.4462	0.1699	0.1861	0.8821	0.75	0.5936	localization of cell
40011	209	29	32	61	0.4462	0.1699	0.1861	0.8821	0.75	0.5936	locomotion
43066	128	18	22	40	0.4484	0.0954	0.1185	0.9308	0.4896	0.4497	negative regulation of apoptosis
6406	40	6	7	13	0.4496	0.2511	0.2323	0.9302	0.8613	0.6438	mRNA export from nucleus
16064	106	15	2	17	0.4498	1	0.9958	0.9309	1.0953	1.0463	humoral defense mechanism (sensu Vertebrata)
30125	33	5	6	11	0.4572	0.2461	0.2294	0.9312	0.8612	0.6425	clathrin vesicle coat
30118	33	5	6	11	0.4572	0.2461	0.2294	0.9312	0.8612	0.6425	clathrin coat
15082	33	5	5	10	0.4572	0.4236	0.3604	0.9312	0.9748	0.8351	di-, tri-valent inorganic cation transporter activity
5351	33	5	5	10	0.4572	0.4236	0.3604	0.9312	0.9748	0.8351	sugar porter activity
30098	33	5	3	8	0.4572	0.8166	0.6685	0.9312	1.131	1.0027	lymphocyte differentiation
4518	114	16	15	31	0.4592	0.5075	0.4458	0.8728	1.0259	0.8914	nuclease activity
22008	92	13	14	27	0.4615	0.294	0.2848	0.9334	0.8877	0.8022	neurogenesis
43069	129	18	22	40	0.4623	0.1017	0.1298	0.9331	0.5109	0.4637	negative regulation of programmed cell death
45111	70	10	1	11	0.4638	0.9999	0.9878	0.9329	1.1016	1.0591	intermediate filament cytoskeleton
5882	70	10	1	11	0.4638	0.9999	0.9878	0.9329	1.1016	1.0591	intermediate filament
48519	746	101	103	204	0.4639	0.2343	0.2563	0.9314	0.8198	0.6678	negative regulation of biological process
30117	48	7	12	19	0.4658	0.0164	0.0299	0.9336	0.1306	0.1729	membrane coat
48475	48	7	12	19	0.4658	0.0164	0.0299	0.9336	0.1306	0.1729	coated membrane
4840	26	4	13	17	0.466	0	0	0.9329	0.0001	0.0004	ubiquitin conjugating enzyme activity
43176	26	4	2	6	0.466	0.8661	0.7148	0.9329	1.1372	1.0182	amine binding
16879	159	22	44	66	0.4673	0	0	0.9311	0	0.0002	ligase activity, forming carbon-nitrogen bonds
42127	278	38	29	67	0.4695	0.9107	0.8148	0.9322	1.143	1.0582	regulation of cell proliferation
5057	137	19	12	31	0.4704	0.9491	0.8583	0.931	1.1475	1.0688	receptor signaling protein activity
5543	189	26	23	49	0.4711	0.6493	0.5702	0.8915	1.0832	0.9672	phospholipid binding
51056	100	14	12	26	0.4713	0.6496	0.5622	0.9313	1.083	0.965	regulation of small GTPase mediated signal transduction
51028	41	6	8	14	0.4744	0.15	0.165	0.9309	0.7302	0.5184	mRNA transport
30832	41	6	8	14	0.4744	0.15	0.165	0.9309	0.7302	0.5184	regulation of actin filament length
51327	41	6	6	12	0.4744	0.4369	0.3874	0.9309	0.9917	0.8439	M phase of meiotic cell cycle
7126	41	6	6	12	0.4744	0.4369	0.3874	0.9309	0.9917	0.8439	meiosis
5200	78	11	14	25	0.475	0.1232	0.1501	0.9313	0.5323	0.5054	structural constituent of cytoskeleton
51015	19	3	5	8	0.4767	0.0876	0.0986	0.931	0.4705	0.4112	actin filament binding
48747	19	3	5	8	0.4767	0.0876	0.0986	0.931	0.4705	0.4112	muscle fiber development
48741	19	3	5	8	0.4767	0.0876	0.0986	0.931	0.4705	0.4112	skeletal muscle fiber development
48637	19	3	5	8	0.4767	0.0876	0.0986	0.931	0.4705	0.4112	skeletal muscle development
43407	19	3	5	8	0.4767	0.0876	0.0986	0.931	0.4705	0.4112	negative regulation of MAPK activity
42692	19	3	4	7	0.4767	0.2226	0.2108	0.931	0.7991	0.6343	muscle cell differentiation
42401	19	3	4	7	0.4767	0.2226	0.2108	0.931	0.7991	0.6343	biogenic amine biosynthesis
271	19	3	4	7	0.4767	0.2226	0.2108	0.931	0.7991	0.6343	polysaccharide biosynthesis
43284	19	3	4	7	0.4767	0.2226	0.2108	0.931	0.7991	0.6343	biopolymer biosynthesis
6221	19	3	3	6	0.4767	0.4508	0.3806	0.931	0.9996	0.8422	pyrimidine nucleotide biosynthesis
19079	19	3	3	6	0.4767	0.4508	0.3806	0.931	0.9996	0.8422	viral genome replication
5279	19	3	0	3	0.4767	1	0.91	0.931	1.0185	1.0794	amino acid-polyamine transporter activity
15203	19	3	0	3	0.4767	1	0.91	0.931	1.0185	1.0794	polyamine transporter activity
6302	19	3	2	5	0.4767	0.7231	0.5848	0.931	1.1031	0.9719	double-strand break repair
5328	19	3	2	5	0.4767	0.7231	0.5848	0.931	1.1031	0.9719	neurotransmitter:sodium symporter activity
42166	19	3	1	4	0.4767	0.9274	0.7759	0.931	1.1471	1.0427	acetylcholine binding
46903	242	33	58	91	0.4813	0	0.0001	0.8987	0	0.0008	secretion
48666	71	10	11	21	0.4826	0.3039	0.3026	0.931	0.8921	0.8087	neuron development
9986	71	10	10	20	0.4826	0.4334	0.401	0.931	0.9915	0.8649	cell surface
4722	34	5	7	12	0.4845	0.1395	0.1576	0.9312	0.7191	0.5135	protein serine/threonine phosphatase activity
30665	34	5	6	11	0.4845	0.269	0.2638	0.9312	0.8712	0.7672	clathrin coated vesicle membrane
51261	34	5	4	9	0.4845	0.6544	0.5543	0.9312	1.0834	0.9628	protein depolymerization
30173	34	5	4	9	0.4845	0.6544	0.5543	0.9312	1.0834	0.9628	integral to Golgi membrane
31324	198	27	30	57	0.4888	0.1949	0.2301	0.8987	0.783	0.6427	negative regulation of cellular metabolism
5774	12	2	5	7	0.4908	0.0128	0.0187	0.9326	0.1191	0.14	vacuolar membrane
43021	12	2	5	7	0.4908	0.0128	0.0187	0.9326	0.1191	0.14	ribonucleoprotein binding
45454	12	2	4	6	0.4908	0.058	0.0674	0.9326	0.371	0.2972	cell redox homeostasis
46039	12	2	2	4	0.4908	0.47	0.3906	0.9326	1.0054	0.8463	GTP metabolism
6607	12	2	2	4	0.4908	0.47	0.3906	0.9326	1.0054	0.8463	NLS-bearing substrate import into nucleus
1709	12	2	2	4	0.4908	0.47	0.3906	0.9326	1.0054	0.8463	cell fate determination
6354	12	2	2	4	0.4908	0.47	0.3906	0.9326	1.0054	0.8463	RNA elongation
6183	12	2	2	4	0.4908	0.47	0.3906	0.9326	1.0054	0.8463	GTP biosynthesis
51252	12	2	2	4	0.4908	0.47	0.3906	0.9326	1.0054	0.8463	regulation of RNA metabolism
43009	12	2	2	4	0.4908	0.47	0.3906	0.9326	1.0054	0.8463	embryonic development (sensu Vertebrata)
46466	12	2	2	4	0.4908	0.47	0.3906	0.9326	1.0054	0.8463	membrane lipid catabolism
19370	12	2	0	2	0.4908	1	0.8639	0.9326	1.0185	1.0698	leukotriene biosynthesis
50663	12	2	0	2	0.4908	1	0.8639	0.9326	1.0185	1.0698	cytokine secretion
51	12	2	0	2	0.4908	1	0.8639	0.9326	1.0185	1.0698	urea cycle intermediate metabolism
42605	12	2	1	3	0.4908	0.8091	0.6475	0.9326	1.1281	0.9943	peptide antigen binding
4143	12	2	1	3	0.4908	0.8091	0.6475	0.9326	1.1281	0.9943	diacylglycerol kinase activity
[truncated: 4,840 more rows]

## Sheet: GoMiner-GP-Standard
GO ID	Total	Under	Over	Change	P-Value (Under)	P-Value (Over)	P-Value (Changed)	FDR (Under)	FDR (Over)	FDR (Changed)	Term
8028	15	3	1	4	0.1445	0.7236	0.2479	0.6945	1.1077	0.7834	monocarboxylic acid transporter activity
8026	101	9	23	32	0.5543	0	0.0002	0.9825	0.0002	0.0052	ATP-dependent helicase activity
8023	4	0	0	0	1	1	1	1.0051	1.0201	1.0029	transcription elongation factor complex
8022	29	3	2	5	0.4864	0.7007	0.5711	0.9579	1.1039	0.9639	protein C-terminus binding
8021	37	6	3	9	0.1077	0.5955	0.1711	0.6709	1.0731	0.6103	synaptic vesicle
8020	5	0	0	0	1	1	1	1.0035	1.0289	0.9985	G-protein coupled photoreceptor activity
8017	35	2	4	6	0.8328	0.3231	0.5699	1.011	0.9231	0.9625	microtubule binding
8016	23	1	1	2	0.8841	0.8609	0.924	1.0119	1.132	1.0645	regulation of heart contraction
8015	110	5	4	9	0.9732	0.9831	0.9979	1.0035	1.1331	1.0382	circulation
8013	4	2	0	2	0.0424	1	0.1386	0.4034	1.0201	0.5696	beta-catenin binding
8009	42	2	0	2	0.8999	1	0.9964	1.0122	1.0333	1.0423	chemokine activity
15198	4	0	0	0	1	1	1	1.0051	1.0201	1.0029	oligopeptide transporter activity
15197	6	0	1	1	1	0.402	0.6766	1.0058	0.9837	1.0133	peptide transporter activity
15196	1	0	0	0	1	1	1	1.0023	1.0095	1.0117	L-tryptophan transporter activity
15194	2	0	1	1	1	0.1575	0.3135	1.0064	0.7608	0.8385	L-serine transporter activity
15187	2	0	0	0	1	1	1	1.0064	1.0214	1.0036	glycine transporter activity
15186	1	0	0	0	1	1	1	1.0023	1.0095	1.0117	L-glutamine transporter activity
15185	4	1	0	1	0.3123	1	0.5288	0.8726	1.0201	0.9518	L-gamma-aminobutyric acid transporter activity
15184	3	0	0	0	1	1	1	0.9999	1.0047	0.9999	L-cystine transporter activity
15183	1	0	0	0	1	1	1	1.0023	1.0095	1.0117	L-aspartate transporter activity
15182	1	0	0	0	1	1	1	1.0023	1.0095	1.0117	L-asparagine transporter activity
15180	1	0	0	0	1	1	1	1.0023	1.0095	1.0117	L-alanine transporter activity
15179	20	1	1	2	0.8464	0.82	0.8807	1.0145	1.1291	1.069	L-amino acid transporter activity
15175	13	1	1	2	0.704	0.6719	0.6801	1.0075	1.1014	1.02	neutral amino acid transporter activity
15174	5	0	0	0	1	1	1	1.0035	1.0289	0.9985	basic amino acid transporter activity
15173	2	0	0	0	1	1	1	1.0064	1.0214	1.0036	aromatic amino acid transporter activity
15172	7	0	0	0	1	1	1	1.0057	1.0211	0.9985	acidic amino acid transporter activity
15171	42	2	1	3	0.8999	0.9728	0.9829	1.0122	1.1359	1.0526	amino acid transporter activity
15168	1	0	0	0	1	1	1	1.0023	1.0095	1.0117	glycerol transporter activity
15166	3	0	0	0	1	1	1	0.9999	1.0047	0.9999	polyol transporter activity
15165	5	0	0	0	1	1	1	1.0035	1.0289	0.9985	pyrimidine nucleotide sugar transporter activity
15149	12	1	0	1	0.6749	1	0.8954	1	1.0333	1.0686	hexose transporter activity
15145	12	1	0	1	0.6749	1	0.8954	1	1.0333	1.0686	monosaccharide transporter activity
15144	36	3	0	3	0.6357	1	0.9596	0.999	1.0333	1.0607	carbohydrate transporter activity
15143	1	0	0	0	1	1	1	1.0023	1.0095	1.0117	urate transporter activity
15142	2	0	0	0	1	1	1	1.0064	1.0214	1.0036	tricarboxylic acid transporter activity
15137	2	0	0	0	1	1	1	1.0064	1.0214	1.0036	citrate transporter activity
15130	1	0	1	1	1	0.0821	0.1714	1.0023	0.6381	0.734	mevalonate transporter activity
15129	1	0	0	0	1	1	1	1.0023	1.0095	1.0117	lactate transporter activity
15125	6	3	0	3	0.0116	1	0.0669	0.1908	1.0896	0.3705	bile acid transporter activity
15116	6	0	0	0	1	1	1	1.0058	1.0896	0.9985	sulfate transporter activity
15114	11	1	0	1	0.643	1	0.8738	0.996	0.9999	1.0685	phosphate transporter activity
15111	2	0	0	0	1	1	1	1.0064	1.0214	1.0036	iodide transporter activity
15108	11	1	0	1	0.643	1	0.8738	0.996	0.9999	1.0685	chloride transporter activity
15106	10	1	0	1	0.6079	1	0.8476	0.992	1.0087	1.0655	bicarbonate transporter activity
15105	2	0	0	0	1	1	1	1.0064	1.0214	1.0036	arsenite transporter activity
15103	30	2	0	2	0.7624	1	0.9746	1.0096	1.0333	1.0566	inorganic anion transporter activity
15101	8	0	1	1	1	0.4962	0.778	1.0019	1.0286	1.0527	organic cation transporter activity
46246	3	0	1	1	1	0.2267	0.4312	0.9999	0.844	0.9012	terpene biosynthesis
46219	2	1	0	1	0.1707	1	0.3135	0.75	1.0214	0.8385	indolalkylamine biosynthesis
46218	2	0	0	0	1	1	1	1.0064	1.0214	1.0036	indolalkylamine catabolism
46209	15	1	0	1	0.7546	1	0.9406	1.0101	1.0333	1.0616	nitric oxide metabolism
46203	1	1	0	1	0.0893	1	0.1714	0.6504	1.0095	0.734	spermidine catabolism
10224	2	0	0	0	1	1	1	1.0064	1.0214	1.0036	response to UV-B
10212	2	0	0	0	1	1	1	1.0064	1.0214	1.0036	response to ionizing radiation
15097	1	0	0	0	1	1	1	1.0023	1.0095	1.0117	mercury ion transporter activity
15095	1	0	0	0	1	1	1	1.0023	1.0095	1.0117	magnesium ion transporter activity
15087	3	1	0	1	0.2448	1	0.4312	0.823	1.0047	0.9012	cobalt ion transporter activity
15085	11	0	2	2	1	0.2268	0.5862	0.9996	0.8505	0.9722	calcium ion transporter activity
15082	33	3	5	8	0.5756	0.1297	0.1929	0.9856	0.673	0.7489	di-, tri-valent inorganic cation transporter activity
15081	4	0	0	0	1	1	1	1.0051	1.0201	1.0029	sodium ion transporter activity
15079	3	0	0	0	1	1	1	0.9999	1.0047	0.9999	potassium ion transporter activity
15078	85	12	7	19	0.0745	0.554	0.1297	0.5092	1.0565	0.5239	hydrogen ion transporter activity
15077	93	12	7	19	0.1244	0.6504	0.2355	0.6796	1.0944	0.7838	monovalent inorganic cation transporter activity
15075	589	51	27	78	0.6171	0.9999	0.9966	0.9955	1.1117	1.0419	ion transporter activity
15074	3	0	0	0	1	1	1	0.9999	1.0047	0.9999	DNA integration
15071	4	1	2	3	0.3123	0.0361	0.0175	0.8726	0.2993	0.1627	protein phosphatase type 2C activity
15068	1	0	0	0	1	1	1	1.0023	1.0095	1.0117	glycine amidinotransferase activity
15067	1	0	0	0	1	1	1	1.0023	1.0095	1.0117	amidinotransferase activity
15065	2	0	0	0	1	1	1	1.0064	1.0214	1.0036	uridine nucleotide receptor activity
15057	5	0	0	0	1	1	1	1.0035	1.0289	0.9985	thrombin receptor activity
15056	2	0	0	0	1	1	1	1.0064	1.0214	1.0036	corticotrophin-releasing factor receptor activity
15055	1	0	0	0	1	1	1	1.0023	1.0095	1.0117	secretin receptor activity
15054	1	0	0	0	1	1	1	1.0023	1.0095	1.0117	gastrin receptor activity
15052	1	0	1	1	1	0.0821	0.1714	1.0023	0.6381	0.734	beta3-adrenergic receptor activity
15051	1	0	0	0	1	1	1	1.0023	1.0095	1.0117	X-opioid receptor activity
15038	3	1	1	2	0.2448	0.2267	0.0781	0.823	0.844	0.4483	glutathione disulfide oxidoreductase activity
15037	3	1	1	2	0.2448	0.2267	0.0781	0.823	0.844	0.4483	peptide disulfide oxidoreductase activity
15036	39	6	5	11	0.1304	0.2132	0.0586	0.6815	0.796	0.3469	disulfide oxidoreductase activity
15035	32	5	4	9	0.1525	0.2661	0.084	0.7023	0.8746	0.451	protein disulfide oxidoreductase activity
15031	509	55	75	130	0.0786	0	0	0.5203	0.0001	0.0001	protein transport
15030	2	0	1	1	1	0.1575	0.3135	1.0064	0.7608	0.8385	Cajal body
15026	14	0	0	0	1	1	1	0.9996	1.0333	0.9985	coreceptor activity
15020	13	0	3	3	1	0.0849	0.3903	0.9996	0.6454	0.8692	glucuronosyltransferase activity
15018	2	0	0	0	1	1	1	1.0064	1.0214	1.0036	galactosylgalactosylxylosylprotein 3-beta-glucuronosyltransferase activity
15016	4	0	0	0	1	1	1	1.0051	1.0201	1.0029	[heparan sulfate]-glucosamine N-sulfotransferase activity
15015	2	0	0	0	1	1	1	1.0064	1.0214	1.0036	heparan sulfate proteoglycan biosynthesis, enzymatic modification
15014	1	0	0	0	1	1	1	1.0023	1.0095	1.0117	heparan sulfate proteoglycan biosynthesis, polysaccharide chain biosynthesis
15012	6	0	1	1	1	0.402	0.6766	1.0058	0.9837	1.0133	heparan sulfate proteoglycan biosynthesis
18995	1	0	0	0	1	1	1	1.0023	1.0095	1.0117	host
15002	24	5	0	5	0.0574	1	0.3952	0.4321	1.0333	0.8694	heme-copper terminal oxidase activity
18987	2	0	0	0	1	1	1	1.0064	1.0214	1.0036	osmoregulation
46174	2	1	0	1	0.1707	1	0.3135	0.75	1.0214	0.8385	polyol catabolism
6999	2	1	0	1	0.1707	1	0.3135	0.75	1.0214	0.8385	nuclear pore organization and biogenesis
6997	4	1	0	1	0.3123	1	0.5288	0.8726	1.0201	0.9518	nuclear organization and biogenesis
6996	715	68	85	153	0.308	0.0003	0.0014	0.8315	0.0055	0.0232	organelle organization and biogenesis
6994	1	0	0	0	1	1	1	1.0023	1.0095	1.0117	sterol depletion response, SREBP target gene transcriptional activation
6992	1	0	0	0	1	1	1	1.0023	1.0095	1.0117	sterol depletion response, sterol regulatory element binding-protein cleavage
6991	2	0	0	0	1	1	1	1.0064	1.0214	1.0036	response to sterol depletion
6990	1	0	0	0	1	1	1	1.0023	1.0095	1.0117	unfolded protein response, positive regulation of target gene transcription
46168	2	1	0	1	0.1707	1	0.3135	0.75	1.0214	0.8385	glycerol-3-phosphate catabolism
46165	21	4	0	4	0.1119	1	0.4969	0.6709	1.0333	0.9358	alcohol biosynthesis
46164	67	13	6	19	0.0057	0.4751	0.0151	0.0939	1.0173	0.1319	alcohol catabolism
6987	1	0	1	1	1	0.0821	0.1714	1.0023	0.6381	0.734	unfolded protein response, activation of signaling protein activity
6986	44	4	10	14	0.562	0.0025	0.0126	0.9826	0.0415	0.118	response to unfolded protein
6984	7	0	2	2	1	0.1072	0.3437	1.0057	0.6631	0.8473	ER-nuclear signaling pathway
6982	1	0	0	0	1	1	1	1.0023	1.0095	1.0117	response to lipid hydroperoxide
6980	4	0	2	2	1	0.0361	0.1386	1.0051	0.2993	0.5696	redox signal response
18958	14	1	1	2	0.7304	0.6988	0.7201	1.0113	1.1057	1.0328	phenol metabolism
6979	45	6	6	12	0.2103	0.1606	0.0723	0.7786	0.7649	0.3789	response to oxidative stress
6978	1	0	0	0	1	1	1	1.0023	1.0095	1.0117	DNA damage response, signal transduction by p53 class mediator resulting in transcription of p21 class mediator
6977	4	0	0	0	1	1	1	1.0051	1.0201	1.0029	DNA damage response, signal transduction by p53 class mediator resulting in cell cycle arrest
6975	2	0	0	0	1	1	1	1.0064	1.0214	1.0036	DNA damage induced protein phosphorylation
6974	215	37	22	59	0.0001	0.1665	0.0001	0.0039	0.776	0.0021	response to DNA damage stimulus
6972	2	1	0	1	0.1707	1	0.3135	0.75	1.0214	0.8385	hyperosmotic response
6970	3	1	0	1	0.2448	1	0.4312	0.823	1.0047	0.9012	response to osmotic stress
46149	2	0	0	0	1	1	1	1.0064	1.0214	1.0036	pigment catabolism
46148	27	2	1	3	0.7088	0.9013	0.8656	1.0088	1.1369	1.069	pigment biosynthesis
46146	5	0	2	2	1	0.057	0.2055	1.0035	0.378	0.7698	tetrahydrobiopterin metabolism
6968	89	3	2	5	0.9888	0.9957	0.9997	1.0028	1.1253	1.0281	cellular defense response
6965	1	0	0	0	1	1	1	1.0023	1.0095	1.0117	anti-Gram-positive bacterial polypeptide induction
6963	1	0	0	0	1	1	1	1.0023	1.0095	1.0117	antibacterial polypeptide induction
46135	2	0	0	0	1	1	1	1.0064	1.0214	1.0036	pyrimidine nucleoside catabolism
46133	1	0	0	0	1	1	1	1.0023	1.0095	1.0117	pyrimidine ribonucleoside catabolism
46131	2	0	0	0	1	1	1	1.0064	1.0214	1.0036	pyrimidine ribonucleoside metabolism
6959	147	8	2	10	0.9578	1	0.9999	1.0041	1.109	1.0241	humoral immune response
46130	1	0	0	0	1	1	1	1.0023	1.0095	1.0117	purine ribonucleoside catabolism
6958	25	2	1	3	0.6676	0.8828	0.8276	1.0018	1.137	1.0592	complement activation, classical pathway
6957	12	0	0	0	1	1	1	0.9996	1.0333	0.9985	complement activation, alternative pathway
6956	32	2	1	3	0.7932	0.9358	0.93	1.0108	1.1367	1.0623	complement activation
6955	713	56	23	79	0.8675	1	1	1.0131	1.0988	1.0201	immune response
6954	204	18	2	20	0.5587	1	0.999	0.9827	1.1043	1.0344	inflammatory response
6953	21	2	1	3	0.5715	0.8348	0.7241	0.9857	1.1319	1.0336	acute-phase response
6952	777	61	27	88	0.8782	1	1	1.0101	1.0993	1.0198	defense response
6950	930	96	65	161	0.0708	0.9324	0.4588	0.5081	1.1391	0.9105	response to stress
46129	1	0	0	0	1	1	1	1.0023	1.0095	1.0117	purine ribonucleoside biosynthesis
46128	6	1	1	2	0.4297	0.402	0.2748	0.9344	0.9837	0.7934	purine ribonucleoside metabolism
46127	1	0	0	0	1	1	1	1.0023	1.0095	1.0117	pyrimidine deoxyribonucleoside catabolism
46125	4	2	0	2	0.0424	1	0.1386	0.4034	1.0201	0.5696	pyrimidine deoxyribonucleoside metabolism
46121	1	0	0	0	1	1	1	1.0023	1.0095	1.0117	deoxyribonucleoside catabolism
6949	1	0	0	0	1	1	1	1.0023	1.0095	1.0117	syncytium formation
6944	29	5	3	8	0.1115	0.4297	0.1099	0.6729	0.9979	0.5024	membrane fusion
6942	7	0	0	0	1	1	1	1.0057	1.0211	0.9985	regulation of striated muscle contraction
6941	28	1	1	2	0.9275	0.9094	0.9651	1.0088	1.1402	1.0594	striated muscle contraction
6940	8	0	0	0	1	1	1	1.0019	1.0196	0.9985	regulation of smooth muscle contraction
46118	1	0	0	0	1	1	1	1.0023	1.0095	1.0117	7-methylguanosine biosynthesis
46116	1	0	0	0	1	1	1	1.0023	1.0095	1.0117	queuosine metabolism
46114	1	0	0	0	1	1	1	1.0023	1.0095	1.0117	guanosine biosynthesis
46113	1	0	0	0	1	1	1	1.0023	1.0095	1.0117	nucleobase catabolism
46112	10	2	0	2	0.2229	1	0.5321	0.7864	1.0087	0.9559	nucleobase biosynthesis
6939	24	0	2	2	1	0.5976	0.9348	0.9996	1.0735	1.0625	smooth muscle contraction
6938	1	0	0	0	1	1	1	1.0023	1.0095	1.0117	sarcomere alignment
6937	24	1	1	2	0.8944	0.8723	0.9348	1.0117	1.1333	1.0625	regulation of muscle contraction
6936	138	9	6	15	0.8785	0.9746	0.9855	1.0123	1.1356	1.0518	muscle contraction
6935	114	7	2	9	0.8934	0.9994	0.9987	1.0112	1.1152	1.0351	chemotaxis
6930	4	1	1	2	0.3123	0.2902	0.1386	0.8726	0.9039	0.5696	substrate-bound cell migration, cell extension
46108	1	0	0	0	1	1	1	1.0023	1.0095	1.0117	uridine metabolism
10185	3	0	0	0	1	1	1	0.9999	1.0047	0.9999	regulation of cellular defense response
46104	1	0	0	0	1	1	1	1.0023	1.0095	1.0117	thymidine metabolism
6929	6	1	1	2	0.4297	0.402	0.2748	0.9344	0.9837	0.7934	substrate-bound cell migration
10181	9	3	0	3	0.0397	1	0.1895	0.3682	1.0023	0.7487	FMN binding
6928	209	22	23	45	0.2393	0.0911	0.0573	0.8206	0.6452	0.346	cell motility
6927	2	0	0	0	1	1	1	1.0064	1.0214	1.0036	transformed cell apoptosis
6926	1	0	0	0	1	1	1	1.0023	1.0095	1.0117	virus-infected cell apoptosis
6923	2	0	0	0	1	1	1	1.0064	1.0214	1.0036	cleavage of cytoskeletal proteins
6922	2	0	0	0	1	1	1	1.0064	1.0214	1.0036	cleavage of lamin
6921	11	1	0	1	0.643	1	0.8738	0.996	0.9999	1.0685	disassembly of cell structures during apoptosis
6919	26	6	1	7	0.0244	0.8925	0.144	0.3083	1.1374	0.5824	caspase activation
6917	142	12	14	26	0.6238	0.2761	0.3895	0.9952	0.8762	0.863	induction of apoptosis
6916	112	8	11	19	0.7942	0.3126	0.5597	1.0115	0.9141	0.9595	anti-apoptosis
6915	521	52	56	108	0.2161	0.0219	0.017	0.7852	0.2239	0.1334	apoptosis
6914	16	3	2	5	0.1666	0.3828	0.1244	0.7191	0.9737	0.5215	autophagy
6913	116	10	9	19	0.5952	0.6201	0.6254	0.9916	1.0862	0.9924	nucleocytoplasmic transport
6911	4	0	1	1	1	0.2902	0.5288	1.0051	0.9039	0.9518	phagocytosis, engulfment
6910	2	0	0	0	1	1	1	1.0064	1.0214	1.0036	phagocytosis, recognition
10165	1	0	0	0	1	1	1	1.0023	1.0095	1.0117	response to X-ray
6909	22	1	1	2	0.8727	0.8484	0.9116	1.0135	1.1343	1.0681	phagocytosis
6907	2	0	0	0	1	1	1	1.0064	1.0214	1.0036	pinocytosis
6906	4	1	0	1	0.3123	1	0.5288	0.8726	1.0201	0.9518	vesicle fusion
6904	20	2	4	6	0.5445	0.0761	0.1132	0.9793	0.4156	0.5087	vesicle docking during exocytosis
6903	11	3	1	4	0.0681	0.6105	0.1038	0.4962	1.0837	0.4957	vesicle targeting
10155	1	0	0	0	1	1	1	1.0023	1.0095	1.0117	regulation of proton transport
46087	1	0	0	0	1	1	1	1.0023	1.0095	1.0117	cytidine metabolism
46083	1	0	0	0	1	1	1	1.0023	1.0095	1.0117	adenine metabolism
46080	2	1	0	1	0.1707	1	0.3135	0.75	1.0214	0.8385	dUTP metabolism
18872	1	0	1	1	1	0.0821	0.1714	1.0023	0.6381	0.734	arsonoacetate metabolism
46075	1	1	0	1	0.0893	1	0.1714	0.6504	1.0095	0.734	dTTP metabolism
46073	1	0	0	0	1	1	1	1.0023	1.0095	1.0117	dTMP metabolism
46072	1	1	0	1	0.0893	1	0.1714	0.6504	1.0095	0.734	dTDP metabolism
6898	31	0	4	4	1	0.2475	0.8031	0.9996	0.859	1.0593	receptor mediated endocytosis
6897	133	9	16	25	0.8508	0.0782	0.3397	1.0162	0.4153	0.8496	endocytosis
6895	4	0	0	0	1	1	1	1.0051	1.0201	1.0029	Golgi to endosome transport
6893	3	0	0	0	1	1	1	0.9999	1.0047	0.9999	Golgi to plasma membrane transport
6892	14	1	2	3	0.7304	0.3212	0.44	1.0113	0.922	0.9041	post-Golgi vesicle-mediated transport
6891	14	1	6	7	0.7304	0.0005	0.0048	1.0113	0.009	0.0557	intra-Golgi vesicle-mediated transport
6890	13	0	5	5	1	0.0027	0.0568	0.9996	0.0426	0.3481	retrograde vesicle-mediated transport, Golgi to ER
46068	9	0	0	0	1	1	1	1.0007	1.0023	0.9985	cGMP metabolism
6888	68	5	19	24	0.7383	0	0.0002	1.0105	0.0001	0.0051	ER to Golgi vesicle-mediated transport
6887	69	6	13	19	0.5895	0.0036	0.0206	0.9897	0.0476	0.175	exocytosis
6886	284	28	40	68	0.3194	0.0005	0.002	0.8819	0.0092	0.0268	intracellular protein transport
6885	12	0	1	1	1	0.6425	0.8954	0.9996	1.0937	1.0686	regulation of pH
6884	7	0	0	0	1	1	1	1.0057	1.0211	0.9985	regulation of cell volume
6883	3	0	0	0	1	1	1	0.9999	1.0047	0.9999	sodium ion homeostasis
6882	1	0	0	0	1	1	1	1.0023	1.0095	1.0117	zinc ion homeostasis
6880	2	0	0	0	1	1	1	1.0064	1.0214	1.0036	intracellular sequestering of iron ion
46058	13	1	0	1	0.704	1	0.9134	1.0075	1.0333	1.0631	cAMP metabolism
46056	1	0	0	0	1	1	1	1.0023	1.0095	1.0117	dADP metabolism
46051	10	1	2	3	0.6079	0.1957	0.2382	0.992	0.7893	0.7817	UTP metabolism
6879	18	2	2	4	0.487	0.4417	0.3733	0.9569	1.0012	0.8578	iron ion homeostasis
6878	4	1	1	2	0.3123	0.2902	0.1386	0.8726	0.9039	0.5696	copper ion homeostasis
6875	104	5	4	9	0.9614	0.9757	0.9957	1.0041	1.1343	1.0439	metal ion homeostasis
6874	76	2	1	3	0.9932	0.9985	0.9999	1.001	1.1229	1.0256	calcium ion homeostasis
6873	115	5	5	10	0.9803	0.9647	0.9969	1.0024	1.1373	1.0405	cell ion homeostasis
46049	2	0	0	0	1	1	1	1.0064	1.0214	1.0036	UMP metabolism
46048	1	0	0	0	1	1	1	1.0023	1.0095	1.0117	UDP metabolism
6869	62	3	5	8	0.9242	0.5838	0.8564	1.0084	1.0713	1.0662	lipid transport
46040	3	1	0	1	0.2448	1	0.4312	0.823	1.0047	0.9012	IMP metabolism
6868	1	0	0	0	1	1	1	1.0023	1.0095	1.0117	L-glutamine transport
6867	1	0	0	0	1	1	1	1.0023	1.0095	1.0117	L-asparagine transport
6865	36	2	2	4	0.8444	0.8073	0.8872	1.0128	1.1276	1.0703	amino acid transport
6863	2	1	0	1	0.1707	1	0.3135	0.75	1.0214	0.8385	purine transport
6862	1	1	0	1	0.0893	1	0.1714	0.6504	1.0095	0.734	nucleotide transport
46039	12	1	2	3	0.6749	0.2583	0.3396	1	0.8704	0.85	GTP metabolism
46037	3	1	0	1	0.2448	1	0.4312	0.823	1.0047	0.9012	GMP metabolism
46036	10	1	2	3	0.6079	0.1957	0.2382	0.992	0.7893	0.7817	CTP metabolism
46034	39	4	7	11	0.465	0.0373	0.0586	0.944	0.3014	0.3469	ATP metabolism
46033	2	0	0	0	1	1	1	1.0064	1.0214	1.0036	AMP metabolism
46031	1	0	0	0	1	1	1	1.0023	1.0095	1.0117	ADP metabolism
46030	7	1	0	1	0.4807	1	0.732	0.9535	1.0211	1.0351	inositol trisphosphate phosphatase activity
6858	1	0	0	0	1	1	1	1.0023	1.0095	1.0117	extracellular transport
6857	5	0	0	0	1	1	1	1.0035	1.0289	0.9985	oligopeptide transport
6848	1	0	0	0	1	1	1	1.0023	1.0095	1.0117	pyruvate transport
6843	1	0	0	0	1	1	1	1.0023	1.0095	1.0117	mitochondrial citrate transport
6842	2	0	0	0	1	1	1	1.0064	1.0214	1.0036	tricarboxylic acid transport
46015	1	0	0	0	1	1	1	1.0023	1.0095	1.0117	regulation of transcription by glucose
6839	20	5	1	6	0.0281	0.82	0.1132	0.3231	1.1291	0.5087	mitochondrial transport
6837	1	0	0	0	1	1	1	1.0023	1.0095	1.0117	serotonin transport
6836	39	1	2	3	0.9742	0.8416	0.9736	1.0026	1.133	1.0568	neurotransmitter transport
6835	8	2	0	2	0.1558	1	0.4103	0.7151	1.0196	0.8732	dicarboxylic acid transport
6833	9	2	0	2	0.1889	1	0.4733	0.7674	1.0023	0.9236	water transport
46006	3	1	0	1	0.2448	1	0.4312	0.823	1.0047	0.9012	regulation of activated T cell proliferation
6829	9	3	1	4	0.0397	0.5376	0.0526	0.3682	1.0524	0.3297	zinc ion transport
6826	22	2	2	4	0.5973	0.5495	0.5359	0.9912	1.0553	0.9555	iron ion transport
6825	10	0	2	2	1	0.1957	0.5321	1.006	0.7893	0.9559	copper ion transport
6824	3	1	0	1	0.2448	1	0.4312	0.823	1.0047	0.9012	cobalt ion transport
6821	39	1	3	4	0.9742	0.6317	0.9209	1.0026	1.0931	1.065	chloride transport
6820	147	8	10	18	0.9578	0.7765	0.9599	1.0041	1.1159	1.0602	anion transport
6818	60	5	7	12	0.6312	0.2199	0.3275	0.9965	0.7992	0.8456	hydrogen transport
6817	70	1	3	4	0.9986	0.9345	0.9989	0.9972	1.1387	1.0349	phosphate transport
6816	73	6	3	9	0.6452	0.9456	0.8989	0.9963	1.137	1.068	calcium ion transport
6814	96	6	5	11	0.8691	0.9042	0.9535	1.0135	1.1371	1.0616	sodium ion transport
6813	139	13	2	15	0.4742	0.9999	0.9867	0.946	1.1108	1.0511	potassium ion transport
6812	411	35	23	58	0.6448	0.9842	0.9605	0.9993	1.1334	1.0599	cation transport
6811	625	43	32	75	0.9759	0.9992	0.9999	1.0024	1.1165	1.0258	ion transport
6810	1847	165	166	331	0.515	0.1019	0.1765	0.963	0.6515	0.7356	transport
6809	15	1	0	1	0.7546	1	0.9406	1.0101	1.0333	1.0616	nitric oxide biosynthesis
6808	1	0	0	0	1	1	1	1.0023	1.0095	1.0117	regulation of nitrogen utilization
6807	320	43	15	58	0.0044	0.9954	0.3412	0.0796	1.1261	0.8489	nitrogen compound metabolism
6805	20	2	2	4	0.5445	0.4975	0.4566	0.9793	1.0301	0.9108	xenobiotic metabolism
6801	17	2	0	2	0.4566	1	0.8156	0.9402	1.0333	1.0592	superoxide metabolism
6800	64	7	6	13	0.3461	0.4306	0.2966	0.8866	0.997	0.8071	oxygen and reactive oxygen species metabolism
10043	1	0	0	0	1	1	1	1.0023	1.0095	1.0117	response to zinc ion
10038	8	0	0	0	1	1	1	1.0019	1.0196	0.9985	response to metal ion
10035	10	0	0	0	1	1	1	1.006	1.0087	0.9985	response to inorganic substance
10033	17	1	3	4	0.7965	0.1588	0.331	1.0121	0.7644	0.8463	response to organic substance
22008	92	5	6	11	0.9228	0.7771	0.9341	1.0092	1.1151	1.0625	neurogenesis
10010	1	0	0	0	1	1	1	1.0023	1.0095	1.0117	lysine-ketoglutarate reductase activity
10008	6	0	0	0	1	1	1	1.0058	1.0896	0.9985	endosome membrane
10002	3	1	1	2	0.2448	0.2267	0.0781	0.823	0.844	0.4483	cardioblast differentiation
1960	2	0	0	0	1	1	1	1.0064	1.0214	1.0036	negative regulation of cytokine and chemokine mediated signaling pathway
1959	2	0	0	0	1	1	1	1.0064	1.0214	1.0036	regulation of cytokine and chemokine mediated signaling pathway
1953	1	0	0	0	1	1	1	1.0023	1.0095	1.0117	negative regulation of cell-matrix adhesion
1952	1	0	0	0	1	1	1	1.0023	1.0095	1.0117	regulation of cell-matrix adhesion
1948	3	0	0	0	1	1	1	0.9999	1.0047	0.9999	glycoprotein binding
1947	1	0	0	0	1	1	1	1.0023	1.0095	1.0117	heart looping
1946	1	0	0	0	1	1	1	1.0023	1.0095	1.0117	lymphangiogenesis
1945	1	0	0	0	1	1	1	1.0023	1.0095	1.0117	lymph vessel development
1944	77	2	7	9	0.9938	0.4476	0.9292	1.0006	1.003	1.0638	vasculature development
1942	3	0	1	1	1	0.2267	0.4312	0.9999	0.844	0.9012	hair follicle development
1938	2	0	0	0	1	1	1	1.0064	1.0214	1.0036	positive regulation of endothelial cell proliferation
1937	2	0	0	0	1	1	1	1.0064	1.0214	1.0036	negative regulation of endothelial cell proliferation
1936	4	0	0	0	1	1	1	1.0051	1.0201	1.0029	regulation of endothelial cell proliferation
1935	5	0	0	0	1	1	1	1.0035	1.0289	0.9985	endothelial cell proliferation
1934	11	0	1	1	1	0.6105	0.8738	0.9996	1.0837	1.0685	positive regulation of protein amino acid phosphorylation
1933	5	0	1	1	1	0.3485	0.6096	1.0035	0.9484	0.9865	negative regulation of protein amino acid phosphorylation
1932	20	0	2	2	1	0.4975	0.8807	0.9996	1.0301	1.069	regulation of protein amino acid phosphorylation
1920	1	0	0	0	1	1	1	1.0023	1.0095	1.0117	negative regulation of receptor recycling
1919	1	0	0	0	1	1	1	1.0023	1.0095	1.0117	regulation of receptor recycling
1918	1	0	0	0	1	1	1	1.0023	1.0095	1.0117	farnesylated protein binding
1915	1	0	0	0	1	1	1	1.0023	1.0095	1.0117	negative regulation of T cell mediated cytotoxicity
1914	1	0	0	0	1	1	1	1.0023	1.0095	1.0117	regulation of T cell mediated cytotoxicity
1913	2	0	0	0	1	1	1	1.0064	1.0214	1.0036	T cell mediated cytotoxicity
1912	1	0	0	0	1	1	1	1.0023	1.0095	1.0117	positive regulation of immune cell mediated cytotoxicity
1911	1	0	0	0	1	1	1	1.0023	1.0095	1.0117	negative regulation of immune cell mediated cytotoxicity
1910	3	0	0	0	1	1	1	0.9999	1.0047	0.9999	regulation of immune cell mediated cytotoxicity
1909	6	1	1	2	0.4297	0.402	0.2748	0.9344	0.9837	0.7934	immune cell mediated cytotoxicity
1907	3	0	0	0	1	1	1	0.9999	1.0047	0.9999	killing of host cells
1906	9	1	1	2	0.5694	0.5376	0.4733	0.9856	1.0524	0.9236	cell killing
6796	734	80	75	155	0.0341	0.0267	0.0023	0.3452	0.2415	0.0311	phosphate metabolism
6793	734	80	75	155	0.0341	0.0267	0.0023	0.3452	0.2415	0.0311	phosphorus metabolism
6791	2	0	1	1	1	0.1575	0.3135	1.0064	0.7608	0.8385	sulfur utilization
6790	60	7	5	12	0.2871	0.554	0.3275	0.84	1.0569	0.8456	sulfur metabolism
6788	2	1	0	1	0.1707	1	0.3135	0.75	1.0214	0.8385	heme oxidation
6787	4	1	0	1	0.3123	1	0.5288	0.8726	1.0201	0.9518	porphyrin catabolism
6783	11	1	0	1	0.643	1	0.8738	0.996	0.9999	1.0685	heme biosynthesis
6781	1	0	1	1	1	0.0821	0.1714	1.0023	0.6381	0.734	succinyl-CoA pathway
6780	2	1	1	2	0.1707	0.1575	0.0294	0.75	0.7608	0.2612	uroporphyrinogen III biosynthesis
6779	12	1	1	2	0.6749	0.6425	0.6355	1	1.0937	0.9982	porphyrin biosynthesis
6778	16	2	1	3	0.4252	0.7463	0.534	0.9271	1.1078	0.955	porphyrin metabolism
6777	5	1	1	2	0.3738	0.3485	0.2055	0.9085	0.9484	0.7698	Mo-molybdopterin cofactor biosynthesis
6776	13	0	1	1	1	0.6719	0.9134	0.9996	1.1014	1.0631	vitamin A metabolism
6775	13	0	1	1	1	0.6719	0.9134	0.9996	1.1014	1.0631	fat-soluble vitamin metabolism
6772	3	0	0	0	1	1	1	0.9999	1.0047	0.9999	thiamin metabolism
6771	2	1	0	1	0.1707	1	0.3135	0.75	1.0214	0.8385	riboflavin metabolism
6769	15	6	1	7	0.0012	0.7236	0.0077	0.0344	1.1077	0.0897	nicotinamide metabolism
6768	2	1	0	1	0.1707	1	0.3135	0.75	1.0214	0.8385	biotin metabolism
6767	30	9	1	10	0.0009	0.9237	0.0236	0.0307	1.1413	0.1813	water-soluble vitamin metabolism
6766	46	9	2	11	0.0189	0.9011	0.1526	0.2449	1.1364	0.5892	vitamin metabolism
6760	9	0	1	1	1	0.5376	0.8161	1.0007	1.0524	1.0553	folic acid and derivative metabolism
6754	36	4	7	11	0.4033	0.025	0.0342	0.9199	0.2396	0.2782	ATP biosynthesis
6753	36	4	7	11	0.4033	0.025	0.0342	0.9199	0.2396	0.2782	nucleoside phosphate metabolism
6752	52	4	8	12	0.6946	0.0601	0.1689	1.002	0.385	0.6018	group transfer coenzyme metabolism
6750	8	1	1	2	0.5271	0.4962	0.4103	0.9761	1.0286	0.8732	glutathione biosynthesis
6749	11	2	2	4	0.2573	0.2268	0.1038	0.8253	0.8505	0.4957	glutathione metabolism
6746	1	0	0	0	1	1	1	1.0023	1.0095	1.0117	FADH2 metabolism
6744	9	0	1	1	1	0.5376	0.8161	1.0007	1.0524	1.0553	ubiquinone biosynthesis
6743	9	0	1	1	1	0.5376	0.8161	1.0007	1.0524	1.0553	ubiquinone metabolism
6741	1	1	0	1	0.0893	1	0.1714	0.6504	1.0095	0.734	NADP biosynthesis
6740	8	4	1	5	0.0033	0.4962	0.0052	0.0728	1.0286	0.0774	NADPH regeneration
6739	10	5	1	6	0.001	0.5756	0.0028	0.0328	1.0686	0.0354	NADP metabolism
6733	26	6	2	8	0.0244	0.6418	0.0637	0.3083	1.0934	0.3539	oxidoreduction coenzyme metabolism
6732	131	21	16	37	0.006	0.0703	0.001	0.1065	0.4054	0.0186	coenzyme metabolism
6730	31	9	1	10	0.0012	0.93	0.0296	0.0338	1.1389	0.2619	one-carbon compound metabolism
6729	5	0	2	2	1	0.057	0.2055	1.0035	0.378	0.7698	tetrahydrobiopterin biosynthesis
6726	4	0	0	0	1	1	1	1.0051	1.0201	1.0029	eye pigment biosynthesis
6725	88	8	7	15	0.5338	0.5915	0.5543	0.9776	1.0723	0.9588	aromatic compound metabolism
6721	4	0	1	1	1	0.2902	0.5288	1.0051	0.9039	0.9518	terpenoid metabolism
6720	19	3	3	6	0.238	0.2011	0.0919	0.7915	0.7871	0.4543	isoprenoid metabolism
6713	1	0	0	0	1	1	1	1.0023	1.0095	1.0117	glucocorticoid catabolism
6711	1	0	0	0	1	1	1	1.0023	1.0095	1.0117	estrogen catabolism
6707	4	0	0	0	1	1	1	1.0051	1.0201	1.0029	cholesterol catabolism
6706	9	0	0	0	1	1	1	1.0007	1.0023	0.9985	steroid catabolism
6704	3	0	0	0	1	1	1	0.9999	1.0047	0.9999	glucocorticoid biosynthesis
6703	6	0	0	0	1	1	1	1.0058	1.0896	0.9985	estrogen biosynthesis
6702	4	0	0	0	1	1	1	1.0051	1.0201	1.0029	androgen biosynthesis
6701	1	0	0	0	1	1	1	1.0023	1.0095	1.0117	progesterone biosynthesis
6700	14	1	1	2	0.7304	0.6988	0.7201	1.0113	1.1057	1.0328	C21-steroid hormone biosynthesis
1897	3	0	0	0	1	1	1	0.9999	1.0047	0.9999	cytolysis of host cells
1894	5	0	0	0	1	1	1	1.0035	1.0289	0.9985	tissue homeostasis
1890	1	0	0	0	1	1	1	1.0023	1.0095	1.0117	placenta development
1889	2	2	0	2	0.008	1	0.0294	0.1527	1.0214	0.2612	liver development
1888	2	0	0	0	1	1	1	1.0064	1.0214	1.0036	glucuronyl-galactosyl-proteoglycan 4-alpha-N-acetylglucosaminyltransferase activity
1882	4	0	0	0	1	1	1	1.0051	1.0201	1.0029	nucleoside binding
1881	1	0	0	0	1	1	1	1.0023	1.0095	1.0117	receptor recycling
1880	2	0	0	0	1	1	1	1.0064	1.0214	1.0036	Mullerian duct regression
1875	1	0	0	0	1	1	1	1.0023	1.0095	1.0117	lipopolysaccharide receptor activity
1871	88	5	5	10	0.9038	0.8588	0.95	1.0104	1.1339	1.0628	pattern binding
1867	2	0	0	0	1	1	1	1.0064	1.0214	1.0036	complement activation, lectin pathway
1866	1	0	0	0	1	1	1	1.0023	1.0095	1.0117	NK T cell proliferation
1850	1	0	0	0	1	1	1	1.0023	1.0095	1.0117	complement component C3a binding
1849	1	0	0	0	1	1	1	1.0023	1.0095	1.0117	complement component C1q binding
1848	5	0	0	0	1	1	1	1.0035	1.0289	0.9985	complement binding
1847	1	0	0	0	1	1	1	1.0023	1.0095	1.0117	opsonin receptor activity
1846	2	0	0	0	1	1	1	1.0064	1.0214	1.0036	opsonin binding
1843	3	0	0	0	1	1	1	0.9999	1.0047	0.9999	neural tube closure
1841	3	0	0	0	1	1	1	0.9999	1.0047	0.9999	neural tube formation
1839	3	0	0	0	1	1	1	0.9999	1.0047	0.9999	neural plate morphogenesis
1838	3	0	0	0	1	1	1	0.9999	1.0047	0.9999	embryonic epithelial tube formation
1837	1	0	0	0	1	1	1	1.0023	1.0095	1.0117	epithelial to mesenchymal transition
1836	3	1	0	1	0.2448	1	0.4312	0.823	1.0047	0.9012	release of cytochrome c from mitochondria
1832	1	0	0	0	1	1	1	1.0023	1.0095	1.0117	blastocyst growth
1824	1	0	0	0	1	1	1	1.0023	1.0095	1.0117	blastocyst development
1823	1	0	0	0	1	1	1	1.0023	1.0095	1.0117	mesonephros development
1822	5	0	0	0	1	1	1	1.0035	1.0289	0.9985	kidney development
1819	32	3	0	3	0.5542	1	0.93	0.9819	1.0333	1.0623	positive regulation of cytokine production
1818	9	0	0	0	1	1	1	1.0007	1.0023	0.9985	negative regulation of cytokine production
1817	43	3	0	3	0.7519	1	0.9852	1.0103	1.0333	1.0519	regulation of cytokine production
1816	48	3	0	3	0.8151	1	0.993	1.0132	1.0333	1.0469	cytokine production
18676	1	0	0	0	1	1	1	1.0023	1.0095	1.0117	(S)-limonene 7-monooxygenase activity
18675	1	0	0	0	1	1	1	1.0023	1.0095	1.0117	(S)-limonene 6-monooxygenase activity
6699	5	0	1	1	1	0.3485	0.6096	1.0035	0.9484	0.9865	bile acid biosynthesis
6696	1	0	0	0	1	1	1	1.0023	1.0095	1.0117	ergosterol biosynthesis
6695	23	5	2	7	0.0489	0.5741	0.0846	0.4187	1.0654	0.4504	cholesterol biosynthesis
6694	63	7	6	13	0.3311	0.4156	0.2764	0.8833	0.9935	0.7924	steroid biosynthesis
6693	16	4	0	4	0.0483	1	0.2891	0.4158	1.0333	0.8044	prostaglandin metabolism
6692	16	4	0	4	0.0483	1	0.2891	0.4158	1.0333	0.8044	prostanoid metabolism
6691	16	3	0	3	0.1666	1	0.534	0.7191	1.0333	0.955	leukotriene metabolism
6690	33	7	0	7	0.0242	1	0.3329	0.3114	1.0333	0.8461	icosanoid metabolism
6689	1	0	0	0	1	1	1	1.0023	1.0095	1.0117	ganglioside catabolism
6688	9	1	0	1	0.5694	1	0.8161	0.9856	1.0023	1.0553	glycosphingolipid biosynthesis
6687	15	1	0	1	0.7546	1	0.9406	1.0101	1.0333	1.0616	glycosphingolipid metabolism
6686	2	0	0	0	1	1	1	1.0064	1.0214	1.0036	sphingomyelin biosynthesis
6685	2	0	0	0	1	1	1	1.0064	1.0214	1.0036	sphingomyelin catabolism
6684	5	0	0	0	1	1	1	1.0035	1.0289	0.9985	sphingomyelin metabolism
6683	1	0	1	1	1	0.0821	0.1714	1.0023	0.6381	0.734	galactosylceramide catabolism
6681	1	0	1	1	1	0.0821	0.1714	1.0023	0.6381	0.734	galactosylceramide metabolism
6679	2	0	0	0	1	1	1	1.0064	1.0214	1.0036	glucosylceramide biosynthesis
6678	2	0	0	0	1	1	1	1.0064	1.0214	1.0036	glucosylceramide metabolism
6677	3	0	1	1	1	0.2267	0.4312	0.9999	0.844	0.9012	glycosylceramide metabolism
6672	15	0	2	2	1	0.3523	0.7559	0.9996	0.9516	1.0437	ceramide metabolism
6669	1	0	0	0	1	1	1	1.0023	1.0095	1.0117	sphinganine-1-phosphate biosynthesis
6668	1	0	0	0	1	1	1	1.0023	1.0095	1.0117	sphinganine-1-phosphate metabolism
6667	1	0	0	0	1	1	1	1.0023	1.0095	1.0117	sphinganine metabolism
6665	40	2	3	5	0.8839	0.649	0.8395	1.0114	1.0946	1.0605	sphingolipid metabolism
6664	20	1	1	2	0.8464	0.82	0.8807	1.0145	1.1291	1.069	glycolipid metabolism
6663	2	0	1	1	1	0.1575	0.3135	1.0064	0.7608	0.8385	platelet activating factor biosynthesis
6662	11	0	0	0	1	1	1	0.9996	0.9999	0.9985	glycerol ether metabolism
6661	4	0	3	3	1	0.0021	0.0175	1.0051	0.0367	0.1627	phosphatidylinositol biosynthesis
6659	2	1	0	1	0.1707	1	0.3135	0.75	1.0214	0.8385	phosphatidylserine biosynthesis
6658	5	2	1	3	0.0665	0.3485	0.0383	0.478	0.9484	0.2984	phosphatidylserine metabolism
6657	1	0	1	1	1	0.0821	0.1714	1.0023	0.6381	0.734	CDP-choline pathway
6656	3	0	1	1	1	0.2267	0.4312	0.9999	0.844	0.9012	phosphatidylcholine biosynthesis
6654	2	1	1	2	0.1707	0.1575	0.0294	0.75	0.7608	0.2612	phosphatidic acid biosynthesis
6651	1	0	0	0	1	1	1	1.0023	1.0095	1.0117	diacylglycerol biosynthesis
6650	41	7	10	17	0.0688	0.0014	0.0002	0.4948	0.0244	0.0048	glycerophospholipid metabolism
6646	1	0	0	0	1	1	1	1.0023	1.0095	1.0117	phosphatidylethanolamine biosynthesis
6644	84	10	12	22	0.2152	0.041	0.0238	0.7771	0.3046	0.1846	phospholipid metabolism
6643	123	12	14	26	0.4192	0.1323	0.1448	0.9231	0.6741	0.5819	membrane lipid metabolism
6641	8	0	0	0	1	1	1	1.0019	1.0196	0.9985	triacylglycerol metabolism
6639	10	0	0	0	1	1	1	1.006	1.0087	0.9985	acylglycerol metabolism
6638	10	0	0	0	1	1	1	1.006	1.0087	0.9985	neutral lipid metabolism
6637	7	0	1	1	1	0.4511	0.732	1.0057	1.005	1.0351	acyl-CoA metabolism
6636	4	3	1	4	0.0027	0.2902	0.0009	0.0645	0.9039	0.019	fatty acid desaturation
6635	17	4	0	4	0.0589	1	0.331	0.4373	1.0333	0.8463	fatty acid beta-oxidation
6633	49	12	1	13	0.001	0.9851	0.0653	0.033	1.1326	0.3547	fatty acid biosynthesis
6631	131	23	5	28	0.0012	0.9858	0.1216	0.0335	1.132	0.5165	fatty acid metabolism
6629	522	61	37	98	0.0174	0.8506	0.1707	0.2448	1.1344	0.6088	lipid metabolism
6627	1	0	0	0	1	1	1	1.0023	1.0095	1.0117	mitochondrial protein processing
6626	19	1	3	4	0.8313	0.2011	0.4153	1.0115	0.7871	0.8759	protein targeting to mitochondrion
6625	5	0	0	0	1	1	1	1.0035	1.0289	0.9985	protein targeting to peroxisome
6623	3	0	0	0	1	1	1	0.9999	1.0047	0.9999	protein targeting to vacuole
6622	3	1	1	2	0.2448	0.2267	0.0781	0.823	0.844	0.4483	protein targeting to lysosome
6621	6	2	1	3	0.0939	0.402	0.0669	0.6512	0.9837	0.3705	protein retention in ER
6614	4	1	1	2	0.3123	0.2902	0.1386	0.8726	0.9039	0.5696	SRP-dependent cotranslational protein targeting to membrane
6613	11	1	6	7	0.643	0.0001	0.0007	0.996	0.0022	0.0123	cotranslational protein targeting to membrane
6612	20	4	7	11	0.0971	0.0007	0.0001	0.6535	0.0168	0.0029	protein targeting to membrane
6611	8	1	1	2	0.5271	0.4962	0.4103	0.9761	1.0286	0.8732	protein export from nucleus
6608	2	0	1	1	1	0.1575	0.3135	1.0064	0.7608	0.8385	snRNP protein import into nucleus
6607	12	2	1	3	0.2918	0.6425	0.3396	0.8431	1.0937	0.85	NLS-bearing substrate import into nucleus
6606	57	6	4	10	0.4009	0.6992	0.5229	0.9189	1.105	0.9424	protein import into nucleus
6605	151	17	21	38	0.1909	0.0117	0.0077	0.7692	0.1491	0.0892	protein targeting
6601	2	0	0	0	1	1	1	1.0064	1.0214	1.0036	creatine biosynthesis
6600	2	0	0	0	1	1	1	1.0064	1.0214	1.0036	creatine metabolism
1787	1	0	0	0	1	1	1	1.0023	1.0095	1.0117	natural killer cell proliferation
1786	3	1	0	1	0.2448	1	0.4312	0.823	1.0047	0.9012	phosphatidylserine binding
1784	2	0	0	0	1	1	1	1.0064	1.0214	1.0036	phosphotyrosine binding
1781	1	0	0	0	1	1	1	1.0023	1.0095	1.0117	neutrophil apoptosis
1780	1	0	0	0	1	1	1	1.0023	1.0095	1.0117	neutrophil homeostasis
1776	2	0	0	0	1	1	1	1.0064	1.0214	1.0036	immune cell homeostasis
1775	94	8	4	12	0.6105	0.956	0.9016	0.9928	1.138	1.068	cell activation
1774	1	0	0	0	1	1	1	1.0023	1.0095	1.0117	microglial cell activation
1773	1	1	0	1	0.0893	1	0.1714	0.6504	1.0095	0.734	dendritic cell activation
1772	25	3	0	3	0.3891	1	0.8276	0.912	1.0333	1.0592	immunological synapse
1766	3	1	0	1	0.2448	1	0.4312	0.823	1.0047	0.9012	lipid raft polarization
1764	4	0	0	0	1	1	1	1.0051	1.0201	1.0029	neuron migration
1763	1	0	0	0	1	1	1	1.0023	1.0095	1.0117	morphogenesis of a branching structure
1760	1	0	0	0	1	1	1	1.0023	1.0095	1.0117	aminocarboxymuconate-semialdehyde decarboxylase activity
1758	2	0	0	0	1	1	1	1.0064	1.0214	1.0036	retinal dehydrogenase activity
1755	1	0	0	0	1	1	1	1.0023	1.0095	1.0117	neural crest cell migration
1754	1	0	0	0	1	1	1	1.0023	1.0095	1.0117	eye photoreceptor cell differentiation
1747	7	0	1	1	1	0.4511	0.732	1.0057	1.005	1.0351	eye development (sensu Mammalia)
1740	2	2	0	2	0.008	1	0.0294	0.1527	1.0214	0.2612	Barr body
1739	2	2	0	2	0.008	1	0.0294	0.1527	1.0214	0.2612	sex chromatin
1738	2	0	0	0	1	1	1	1.0064	1.0214	1.0036	morphogenesis of a polarized epithelium
1736	2	0	0	0	1	1	1	1.0064	1.0214	1.0036	establishment of planar polarity
1735	1	0	0	0	1	1	1	1.0023	1.0095	1.0117	prenylcysteine oxidase activity
1733	4	1	0	1	0.3123	1	0.5288	0.8726	1.0201	0.9518	galactosylceramide sulfotransferase activity
1729	1	0	0	0	1	1	1	1.0023	1.0095	1.0117	ceramide kinase activity
1727	19	1	3	4	0.8313	0.2011	0.4153	1.0115	0.7871	0.8759	lipid kinase activity
1726	25	2	3	5	0.6676	0.338	0.4318	1.0018	0.9309	0.901	ruffle
1725	6	0	1	1	1	0.402	0.6766	1.0058	0.9837	1.0133	stress fiber
1716	1	0	1	1	1	0.0821	0.1714	1.0023	0.6381	0.734	L-amino-acid oxidase activity
1710	4	0	0	0	1	1	1	1.0051	1.0201	1.0029	mesodermal cell fate commitment
1709	12	1	1	2	0.6749	0.6425	0.6355	1	1.0937	0.9982	cell fate determination
1708	3	0	0	0	1	1	1	0.9999	1.0047	0.9999	cell fate specification
1707	7	0	1	1	1	0.4511	0.732	1.0057	1.005	1.0351	mesoderm formation
1704	7	0	1	1	1	0.4511	0.732	1.0057	1.005	1.0351	formation of primary germ layer
1701	11	1	1	2	0.643	0.6105	0.5862	0.996	1.0837	0.9722	embryonic development (sensu Mammalia)
6599	2	0	0	0	1	1	1	1.0064	1.0214	1.0036	phosphagen metabolism
6598	1	1	0	1	0.0893	1	0.1714	0.6504	1.0095	0.734	polyamine catabolism
6597	1	0	0	0	1	1	1	1.0023	1.0095	1.0117	spermine biosynthesis
6596	6	2	1	3	0.0939	0.402	0.0669	0.6512	0.9837	0.3705	polyamine biosynthesis
6595	9	3	1	4	0.0397	0.5376	0.0526	0.3682	1.0524	0.3297	polyamine metabolism
6591	1	1	0	1	0.0893	1	0.1714	0.6504	1.0095	0.734	ornithine metabolism
6590	4	0	0	0	1	1	1	1.0051	1.0201	1.0029	thyroid hormone generation
6586	5	1	0	1	0.3738	1	0.6096	0.9085	1.0289	0.9865	indolalkylamine metabolism
6584	13	1	1	2	0.704	0.6719	0.6801	1.0075	1.1014	1.02	catecholamine metabolism
6583	6	0	0	0	1	1	1	1.0058	1.0896	0.9985	melanin biosynthesis from tyrosine
6582	6	0	0	0	1	1	1	1.0058	1.0896	0.9985	melanin metabolism
6581	2	0	0	0	1	1	1	1.0064	1.0214	1.0036	acetylcholine catabolism
6580	1	0	0	0	1	1	1	1.0023	1.0095	1.0117	ethanolamine metabolism
6576	39	5	2	7	0.2666	0.8416	0.5128	0.8283	1.133	0.9392	biogenic amine metabolism
6575	47	5	2	7	0.4118	0.9076	0.7176	0.9211	1.1378	1.0311	amino acid derivative metabolism
6573	2	1	0	1	0.1707	1	0.3135	0.75	1.0214	0.8385	valine metabolism
6572	5	0	0	0	1	1	1	1.0035	1.0289	0.9985	tyrosine catabolism
6570	11	0	0	0	1	1	1	0.9996	0.9999	0.9985	tyrosine metabolism
6569	2	0	0	0	1	1	1	1.0064	1.0214	1.0036	tryptophan catabolism
6568	3	0	0	0	1	1	1	0.9999	1.0047	0.9999	tryptophan metabolism
6566	1	1	0	1	0.0893	1	0.1714	0.6504	1.0095	0.734	threonine metabolism
6565	1	1	0	1	0.0893	1	0.1714	0.6504	1.0095	0.734	L-serine catabolism
6564	4	2	0	2	0.0424	1	0.1386	0.4034	1.0201	0.5696	L-serine biosynthesis
6563	9	4	0	4	0.0055	1	0.0526	0.0913	1.0023	0.3297	L-serine metabolism
6562	2	0	0	0	1	1	1	1.0064	1.0214	1.0036	proline catabolism
6561	5	1	0	1	0.3738	1	0.6096	0.9085	1.0289	0.9865	proline biosynthesis
6560	6	1	0	1	0.4297	1	0.6766	0.9344	1.0896	1.0133	proline metabolism
6559	9	0	2	2	1	0.1651	0.4733	1.0007	0.7769	0.9236	L-phenylalanine catabolism
6558	9	0	2	2	1	0.1651	0.4733	1.0007	0.7769	0.9236	L-phenylalanine metabolism
6556	1	0	0	0	1	1	1	1.0023	1.0095	1.0117	S-adenosylmethionine biosynthesis
6555	8	1	0	1	0.5271	1	0.778	0.9761	1.0196	1.0527	methionine metabolism
6554	1	0	0	0	1	1	1	1.0023	1.0095	1.0117	lysine catabolism
6553	1	0	0	0	1	1	1	1.0023	1.0095	1.0117	lysine metabolism
6552	2	1	0	1	0.1707	1	0.3135	0.75	1.0214	0.8385	leucine catabolism
6551	2	1	0	1	0.1707	1	0.3135	0.75	1.0214	0.8385	leucine metabolism
6548	5	0	0	0	1	1	1	1.0035	1.0289	0.9985	histidine catabolism
6547	8	0	0	0	1	1	1	1.0019	1.0196	0.9985	histidine metabolism
6546	5	0	0	0	1	1	1	1.0035	1.0289	0.9985	glycine catabolism
6545	2	0	0	0	1	1	1	1.0064	1.0214	1.0036	glycine biosynthesis
6544	11	1	0	1	0.643	1	0.8738	0.996	0.9999	1.0685	glycine metabolism
6543	1	0	0	0	1	1	1	1.0023	1.0095	1.0117	glutamine catabolism
6542	2	1	0	1	0.1707	1	0.3135	0.75	1.0214	0.8385	glutamine biosynthesis
6541	15	4	0	4	0.0389	1	0.2479	0.3543	1.0333	0.7834	glutamine metabolism
6540	2	0	0	0	1	1	1	1.0064	1.0214	1.0036	glutamate decarboxylation to succinate
6538	3	0	0	0	1	1	1	0.9999	1.0047	0.9999	glutamate catabolism
6537	1	0	0	0	1	1	1	1.0023	1.0095	1.0117	glutamate biosynthesis
6536	7	0	0	0	1	1	1	1.0057	1.0211	0.9985	glutamate metabolism
6535	1	1	0	1	0.0893	1	0.1714	0.6504	1.0095	0.734	cysteine biosynthesis from serine
6534	6	1	1	2	0.4297	0.402	0.2748	0.9344	0.9837	0.7934	cysteine metabolism
6533	4	2	0	2	0.0424	1	0.1386	0.4034	1.0201	0.5696	aspartate catabolism
6531	4	2	0	2	0.0424	1	0.1386	0.4034	1.0201	0.5696	aspartate metabolism
6529	1	1	0	1	0.0893	1	0.1714	0.6504	1.0095	0.734	asparagine biosynthesis
6528	1	1	0	1	0.0893	1	0.1714	0.6504	1.0095	0.734	asparagine metabolism
6527	5	0	0	0	1	1	1	1.0035	1.0289	0.9985	arginine catabolism
6526	5	1	0	1	0.3738	1	0.6096	0.9085	1.0289	0.9865	arginine biosynthesis
6525	11	1	0	1	0.643	1	0.8738	0.996	0.9999	1.0685	arginine metabolism
6521	21	0	2	2	1	0.524	0.8972	0.9996	1.0375	1.0682	regulation of amino acid metabolism
6520	200	27	10	37	0.0197	0.9712	0.332	0.2499	1.1352	0.846	amino acid metabolism
6519	238	32	12	44	0.0126	0.9787	0.3148	0.2015	1.1332	0.8381	amino acid and derivative metabolism
6518	12	0	5	5	1	0.0018	0.0405	0.9996	0.0279	0.2998	peptide metabolism
6517	2	0	0	0	1	1	1	1.0064	1.0214	1.0036	protein deglycosylation
6516	11	2	1	3	0.2573	0.6105	0.2886	0.8253	1.0837	0.803	glycoprotein catabolism
6515	7	0	1	1	1	0.4511	0.732	1.0057	1.005	1.0351	misfolded or incompletely synthesized protein catabolism
6512	372	31	56	87	0.6869	0	0.0011	1.0024	0.0002	0.0192	ubiquitin cycle
6511	122	8	18	26	0.8636	0.0105	0.1352	1.0149	0.1455	0.5266	ubiquitin-dependent protein catabolism
6510	3	1	1	2	0.2448	0.2267	0.0781	0.823	0.844	0.4483	ATP-dependent proteolysis
6509	10	1	1	2	0.6079	0.5756	0.5321	0.992	1.0686	0.9559	membrane protein ectodomain proteolysis
6508	506	39	41	80	0.8581	0.5606	0.8082	1.0163	1.0586	1.0599	proteolysis
6506	21	2	4	6	0.5715	0.0881	0.1366	0.9857	0.6488	0.5382	GPI anchor biosynthesis
6505	21	2	4	6	0.5715	0.0881	0.1366	0.9857	0.6488	0.5382	GPI anchor metabolism
51971	1	0	0	0	1	1	1	1.0023	1.0095	1.0117	positive regulation of transmission of nerve impulse
51969	13	0	1	1	1	0.6719	0.9134	0.9996	1.1014	1.0631	regulation of transmission of nerve impulse
51966	1	0	0	0	1	1	1	1.0023	1.0095	1.0117	regulation of synaptic transmission, glutamatergic
51928	1	0	0	0	1	1	1	1.0023	1.0095	1.0117	positive regulation of calcium ion transport
51924	1	0	0	0	1	1	1	1.0023	1.0095	1.0117	regulation of calcium ion transport
51923	5	0	0	0	1	1	1	1.0035	1.0289	0.9985	sulfation
51920	6	1	1	2	0.4297	0.402	0.2748	0.9344	0.9837	0.7934	peroxiredoxin activity
51908	1	1	0	1	0.0893	1	0.1714	0.6504	1.0095	0.734	double-stranded DNA specific 5'-3' exodeoxyribonuclease activity
51903	1	0	1	1	1	0.0821	0.1714	1.0023	0.6381	0.734	S-(hydroxymethyl)glutathione dehydrogenase activity
51902	1	0	0	0	1	1	1	1.0023	1.0095	1.0117	negative regulation of mitochondrial depolarization
51900	1	0	0	0	1	1	1	1.0023	1.0095	1.0117	regulation of mitochondrial depolarization
1694	1	0	0	0	1	1	1	1.0023	1.0095	1.0117	histamine biosynthesis
1692	1	0	0	0	1	1	1	1.0023	1.0095	1.0117	histamine metabolism
1682	1	0	0	0	1	1	1	1.0023	1.0095	1.0117	tRNA 5'-leader removal
1681	1	0	0	0	1	1	1	1.0023	1.0095	1.0117	sialate O-acetylesterase activity
1678	1	0	0	0	1	1	1	1.0023	1.0095	1.0117	cell glucose homeostasis
1675	1	0	0	0	1	1	1	1.0023	1.0095	1.0117	acrosome formation
1672	2	0	0	0	1	1	1	1.0064	1.0214	1.0036	regulation of chromatin assembly or disassembly
1671	3	0	3	3	1	0.0006	0.005	0.9999	0.0134	0.0749	ATPase stimulator activity
1669	3	0	0	0	1	1	1	0.9999	1.0047	0.9999	acrosome
1666	12	0	1	1	1	0.6425	0.8954	0.9996	1.0937	1.0686	response to hypoxia
1665	1	0	0	0	1	1	1	1.0023	1.0095	1.0117	alpha-N-acetylgalactosaminide alpha-2,6-sialyltransferase activity
1664	52	2	0	2	0.9533	1	0.9993	1.0055	1.0333	1.0311	G-protein-coupled receptor binding
1660	2	0	0	0	1	1	1	1.0064	1.0214	1.0036	fever
1659	3	0	0	0	1	1	1	0.9999	1.0047	0.9999	thermoregulation
1658	1	0	0	0	1	1	1	1.0023	1.0095	1.0117	ureteric bud branching
1657	4	0	0	0	1	1	1	1.0051	1.0201	1.0029	ureteric bud development
1656	4	0	0	0	1	1	1	1.0051	1.0201	1.0029	metanephros development
1655	7	0	0	0	1	1	1	1.0057	1.0211	0.9985	urogenital system development
1654	12	0	2	2	1	0.2583	0.6355	0.9996	0.8704	0.9982	eye development
1653	104	5	2	7	0.9614	0.9987	0.9995	1.0041	1.121	1.03	peptide receptor activity
1652	1	0	1	1	1	0.0821	0.1714	1.0023	0.6381	0.734	granular component
1649	2	0	0	0	1	1	1	1.0064	1.0214	1.0036	osteoblast differentiation
1637	24	1	0	1	0.8944	1	0.9891	1.0117	1.0333	1.0486	G-protein chemoattractant receptor activity
1636	3	0	0	0	1	1	1	0.9999	1.0047	0.9999	corticotrophin-releasing factor gastric inhibitory peptide-like receptor activity
1633	19	1	0	1	0.8313	1	0.972	1.0115	1.0333	1.0571	secretin-like receptor activity
1619	8	0	0	0	1	1	1	1.0019	1.0196	0.9985	lysosphingolipid and lysophosphatidic acid receptor activity
1618	1	0	0	0	1	1	1	1.0023	1.0095	1.0117	viral receptor activity
1616	1	0	0	0	1	1	1	1.0023	1.0095	1.0117	growth hormone secretagogue receptor activity
1615	2	0	0	0	1	1	1	1.0064	1.0214	1.0036	thyrotropin releasing hormone and secretagogue-like receptors activity
1614	27	1	0	1	0.9203	1	0.9938	1.01	1.0333	1.045	purinergic nucleotide receptor activity
1613	1	0	0	0	1	1	1	1.0023	1.0095	1.0117	A3 adenosine receptor activity, G-protein coupled
1612	1	0	0	0	1	1	1	1.0023	1.0095	1.0117	A2B adenosine receptor activity, G-protein coupled
1611	1	0	0	0	1	1	1	1.0023	1.0095	1.0117	A2A adenosine receptor activity, G-protein coupled
1610	1	0	0	0	1	1	1	1.0023	1.0095	1.0117	A1 adenosine receptor activity, G-protein coupled
1609	4	0	0	0	1	1	1	1.0051	1.0201	1.0029	adenosine receptor activity, G-protein coupled
1608	27	1	0	1	0.9203	1	0.9938	1.01	1.0333	1.045	nucleotide receptor activity, G-protein coupled
1607	2	0	0	0	1	1	1	1.0064	1.0214	1.0036	neuromedin U receptor activity
1604	1	0	0	0	1	1	1	1.0023	1.0095	1.0117	urotensin II receptor activity
1603	4	0	0	0	1	1	1	1.0051	1.0201	1.0029	vasopressin-like receptor activity
18478	1	1	0	1	0.0893	1	0.1714	0.6504	1.0095	0.734	malonate-semialdehyde dehydrogenase (acetylating) activity
6499	2	0	0	0	1	1	1	1.0064	1.0214	1.0036	N-terminal protein myristoylation
6498	1	0	0	0	1	1	1	1.0023	1.0095	1.0117	N-terminal protein lipidation
6497	30	2	6	8	0.7624	0.0326	0.1284	1.0096	0.2605	0.5231	protein amino acid lipidation
6493	19	1	3	4	0.8313	0.2011	0.4153	1.0115	0.7871	0.8759	protein amino acid O-linked glycosylation
6491	7	1	0	1	0.4807	1	0.732	0.9535	1.0211	1.0351	N-glycan processing
6487	35	3	4	7	0.6163	0.3231	0.3933	0.9935	0.9231	0.8691	protein amino acid N-linked glycosylation
6486	102	6	9	15	0.9028	0.462	0.7815	1.0118	1.0086	1.0549	protein amino acid glycosylation
6482	2	0	0	0	1	1	1	1.0064	1.0214	1.0036	protein amino acid demethylation
6481	2	1	0	1	0.1707	1	0.3135	0.75	1.0214	0.8385	C-terminal protein amino acid methylation
6479	14	4	0	4	0.0307	1	0.2081	0.3303	1.0333	0.7729	protein amino acid methylation
6478	2	0	0	0	1	1	1	1.0064	1.0214	1.0036	peptidyl-tyrosine sulfation
6477	5	0	0	0	1	1	1	1.0035	1.0289	0.9985	protein amino acid sulfation
6476	13	0	0	0	1	1	1	0.9996	1.0333	0.9985	protein amino acid deacetylation
6475	2	0	1	1	1	0.1575	0.3135	1.0064	0.7608	0.8385	internal protein amino acid acetylation
6474	5	0	1	1	1	0.3485	0.6096	1.0035	0.9484	0.9865	N-terminal protein amino acid acetylation
6473	18	3	3	6	0.2136	0.1796	0.0731	0.7795	0.7888	0.3817	protein amino acid acetylation
6471	32	3	3	6	0.5542	0.4953	0.4766	0.9819	1.0284	0.925	protein amino acid ADP-ribosylation
6470	120	9	18	27	0.7558	0.0089	0.078	1.0104	0.129	0.3985	protein amino acid dephosphorylation
18445	3	0	0	0	1	1	1	0.9999	1.0047	0.9999	prothoracicotrophic hormone activity
6469	36	5	4	9	0.2152	0.3423	0.1511	0.7774	0.933	0.5869	negative regulation of protein kinase activity
6468	512	54	46	100	0.1113	0.2797	0.0817	0.6726	0.8778	0.4515	protein amino acid phosphorylation
6467	2	0	1	1	1	0.1575	0.3135	1.0064	0.7608	0.8385	protein thiol-disulfide exchange
6465	3	0	2	2	1	0.0191	0.0781	0.9999	0.225	0.4483	signal peptide processing
6464	1335	121	152	273	0.4461	0	0.0005	0.9441	0.0003	0.0085	protein modification
6461	230	26	25	51	0.1255	0.0903	0.0281	0.6499	0.6482	0.1987	protein complex assembly
6457	191	20	40	60	0.2599	0	0	0.8289	0	0.0001	protein folding
6451	2	0	2	2	1	0.0067	0.0294	1.0064	0.1246	0.2612	translational readthrough
6449	3	0	0	0	1	1	1	0.9999	1.0047	0.9999	regulation of translational termination
6448	1	0	0	0	1	1	1	1.0023	1.0095	1.0117	regulation of translational elongation
6447	1	0	0	0	1	1	1	1.0023	1.0095	1.0117	regulation of translational initiation by iron
6446	33	2	5	7	0.8073	0.1297	0.3329	0.9856	0.673	0.8461	regulation of translational initiation
6445	79	7	15	22	0.5668	0.0017	0.0117	0.9218	0.0269	0.1184	regulation of translation
18410	2	1	0	1	0.1707	1	0.3135	0.75	1.0214	0.8385	peptide or protein carboxyl-terminal blocking
6438	1	0	0	0	1	1	1	1.0023	1.0095	1.0117	valyl-tRNA aminoacylation
6437	2	1	0	1	0.1707	1	0.3135	0.75	1.0214	0.8385	tyrosyl-tRNA aminoacylation
6436	2	0	0	0	1	1	1	1.0064	1.0214	1.0036	tryptophanyl-tRNA aminoacylation
6435	2	1	0	1	0.1707	1	0.3135	0.75	1.0214	0.8385	threonyl-tRNA aminoacylation
6434	2	0	0	0	1	1	1	1.0064	1.0214	1.0036	seryl-tRNA aminoacylation
6433	2	1	0	1	0.1707	1	0.3135	0.75	1.0214	0.8385	prolyl-tRNA aminoacylation
6432	4	1	0	1	0.3123	1	0.5288	0.8726	1.0201	0.9518	phenylalanyl-tRNA aminoacylation
6431	2	1	0	1	0.1707	1	0.3135	0.75	1.0214	0.8385	methionyl-tRNA aminoacylation
6430	1	0	0	0	1	1	1	1.0023	1.0095	1.0117	lysyl-tRNA aminoacylation
18409	6	0	1	1	1	0.402	0.6766	1.0058	0.9837	1.0133	peptide or protein amino-terminal blocking
18406	3	0	1	1	1	0.2267	0.4312	0.9999	0.844	0.9012	protein amino acid C-linked glycosylation via 2'-alpha-mannosyl-L-tryptophan
18401	1	0	0	0	1	1	1	1.0023	1.0095	1.0117	peptidyl-proline hydroxylation to 4-hydroxy-L-proline
6429	1	0	0	0	1	1	1	1.0023	1.0095	1.0117	leucyl-tRNA aminoacylation
6428	2	0	0	0	1	1	1	1.0064	1.0214	1.0036	isoleucyl-tRNA aminoacylation
6427	2	0	0	0	1	1	1	1.0064	1.0214	1.0036	histidyl-tRNA aminoacylation
6426	3	0	0	0	1	1	1	0.9999	1.0047	0.9999	glycyl-tRNA aminoacylation
6425	1	1	0	1	0.0893	1	0.1714	0.6504	1.0095	0.734	glutaminyl-tRNA aminoacylation
6424	2	2	0	2	0.008	1	0.0294	0.1527	1.0214	0.2612	glutamyl-tRNA aminoacylation
6423	3	0	0	0	1	1	1	0.9999	1.0047	0.9999	cysteinyl-tRNA aminoacylation
6422	4	1	2	3	0.3123	0.0361	0.0175	0.8726	0.2993	0.1627	aspartyl-tRNA aminoacylation
6421	2	0	1	1	1	0.1575	0.3135	1.0064	0.7608	0.8385	asparaginyl-tRNA aminoacylation
6420	3	0	1	1	1	0.2267	0.4312	0.9999	0.844	0.9012	arginyl-tRNA aminoacylation
51899	1	0	0	0	1	1	1	1.0023	1.0095	1.0117	membrane depolarization
6419	3	0	0	0	1	1	1	0.9999	1.0047	0.9999	alanyl-tRNA aminoacylation
6418	42	7	4	11	0.0765	0.4565	0.0925	0.5104	1.006	0.4516	tRNA aminoacylation for protein translation
6417	125	8	16	24	0.8802	0.0497	0.3041	1.0117	0.3289	0.8105	regulation of protein biosynthesis
6415	6	0	1	1	1	0.402	0.6766	1.0058	0.9837	1.0133	translational termination
6414	17	3	2	5	0.1897	0.4126	0.1526	0.7671	0.9948	0.5899	translational elongation
6413	54	4	10	14	0.7229	0.0115	0.0676	0.9782	0.15	0.37	translational initiation
6412	486	47	51	98	0.3033	0.0404	0.0428	0.8273	0.305	0.3075	protein biosynthesis
51891	1	0	1	1	1	0.0821	0.1714	1.0023	0.6381	0.734	positive regulation of cardioblast differentiation
51890	1	0	1	1	1	0.0821	0.1714	1.0023	0.6381	0.734	regulation of cardioblast differentiation
6408	1	0	0	0	1	1	1	1.0023	1.0095	1.0117	snRNA export from nucleus
6406	40	3	3	6	0.7062	0.649	0.7045	1.008	1.0946	1.0289	mRNA export from nucleus
6405	48	3	3	6	0.8151	0.7662	0.8542	1.0132	1.115	1.0659	RNA export from nucleus
51883	3	0	0	0	1	1	1	0.9999	1.0047	0.9999	killing of cells of other organism during symbiotic interaction
6403	50	3	4	7	0.8363	0.5963	0.7771	1.0114	1.0738	1.0466	RNA localization
51882	1	0	0	0	1	1	1	1.0023	1.0095	1.0117	mitochondrial depolarization
51881	1	0	0	0	1	1	1	1.0023	1.0095	1.0117	regulation of mitochondrial membrane potential
6402	22	1	2	3	0.8727	0.5495	0.7538	1.0135	1.0553	1.0412	mRNA catabolism
6401	37	3	3	6	0.6544	0.5955	0.6274	0.9994	1.0731	0.9933	RNA catabolism
6400	4	0	0	0	1	1	1	1.0051	1.0201	1.0029	tRNA modification
51879	1	0	0	0	1	1	1	1.0023	1.0095	1.0117	Hsp90 protein binding
51865	1	0	0	0	1	1	1	1.0023	1.0095	1.0117	protein autoubiquitination
51864	1	0	0	0	1	1	1	1.0023	1.0095	1.0117	histone demethylase activity (H3-K36 specific)
51861	1	1	0	1	0.0893	1	0.1714	0.6504	1.0095	0.734	glycolipid binding
51828	9	1	0	1	0.5694	1	0.8161	0.9856	1.0023	1.0553	entry into other organism during symbiotic interaction
51821	3	0	0	0	1	1	1	0.9999	1.0047	0.9999	dissemination or transmission of organism from other organism during symbiotic interaction
51818	3	0	0	0	1	1	1	0.9999	1.0047	0.9999	disruption of cells of other organism during symbiotic interaction
51817	3	0	0	0	1	1	1	0.9999	1.0047	0.9999	modification of morphology or physiology of other organism during symbiotic interaction
51806	9	1	0	1	0.5694	1	0.8161	0.9856	1.0023	1.0553	entry into cell of other organism during symbiotic interaction
51801	3	0	0	0	1	1	1	0.9999	1.0047	0.9999	cytolysis of cells of other organism during symbiotic interaction
1599	1	0	0	0	1	1	1	1.0023	1.0095	1.0117	endothelin-A receptor activity
1595	6	0	0	0	1	1	1	1.0058	1.0896	0.9985	angiotensin receptor activity
1584	322	11	3	14	1	1	1	0.9931	1.0966	1.0113	rhodopsin-like receptor activity
1578	2	0	1	1	1	0.1575	0.3135	1.0064	0.7608	0.8385	microtubule bundle formation
1574	1	0	0	0	1	1	1	1.0023	1.0095	1.0117	ganglioside biosynthesis
1573	2	0	0	0	1	1	1	1.0064	1.0214	1.0036	ganglioside metabolism
1570	7	1	1	2	0.4807	0.4511	0.3437	0.9535	1.005	0.8473	vasculogenesis
1569	1	0	0	0	1	1	1	1.0023	1.0095	1.0117	patterning of blood vessels
1568	76	2	7	9	0.9932	0.4339	0.9224	1.001	0.9964	1.0645	blood vessel development
1565	10	0	0	0	1	1	1	1.006	1.0087	0.9985	phorbol ester receptor activity
1562	1	0	0	0	1	1	1	1.0023	1.0095	1.0117	response to protozoa
1561	3	0	0	0	1	1	1	0.9999	1.0047	0.9999	fatty acid alpha-oxidation
1560	1	0	0	0	1	1	1	1.0023	1.0095	1.0117	regulation of cell growth by extracellular stimulus
1558	112	8	17	25	0.7942	0.0097	0.0939	1.0115	0.1444	0.4533	regulation of cell growth
1556	1	0	0	0	1	1	1	1.0023	1.0095	1.0117	oocyte maturation
1550	2	0	0	0	1	1	1	1.0064	1.0214	1.0036	ovarian cumulus expansion
1547	2	0	0	0	1	1	1	1.0064	1.0214	1.0036	antral ovarian follicle growth
1541	7	0	0	0	1	1	1	1.0057	1.0211	0.9985	ovarian follicle development
1540	7	0	1	1	1	0.4511	0.732	1.0057	1.005	1.0351	beta-amyloid binding
1539	1	0	0	0	1	1	1	1.0023	1.0095	1.0117	ciliary or flagellar motility
1537	4	0	0	0	1	1	1	1.0051	1.0201	1.0029	N-acetylgalactosamine 4-O-sulfotransferase activity
1533	13	1	0	1	0.704	1	0.9134	1.0075	1.0333	1.0631	cornified envelope
1532	1	0	0	0	1	1	1	1.0023	1.0095	1.0117	interleukin-21 receptor activity
1530	2	0	0	0	1	1	1	1.0064	1.0214	1.0036	lipopolysaccharide binding
1527	4	0	0	0	1	1	1	1.0051	1.0201	1.0029	microfibril
1525	72	1	6	7	0.9988	0.5468	0.9739	0.9963	1.0548	1.0566	angiogenesis
1523	7	0	1	1	1	0.4511	0.732	1.0057	1.005	1.0351	retinoid metabolism
1522	2	0	0	0	1	1	1	1.0064	1.0214	1.0036	pseudouridine synthesis
1520	1	0	0	0	1	1	1	1.0023	1.0095	1.0117	outer dense fiber
1518	10	0	0	0	1	1	1	1.006	1.0087	0.9985	voltage-gated sodium channel complex
1517	5	0	0	0	1	1	1	1.0035	1.0289	0.9985	N-acetylglucosamine 6-O-sulfotransferase activity
1516	11	3	0	3	0.0681	1	0.2886	0.4962	0.9999	0.803	prostaglandin biosynthesis
1515	3	0	0	0	1	1	1	0.9999	1.0047	0.9999	opioid peptide activity
1514	2	0	2	2	1	0.0067	0.0294	1.0064	0.1246	0.2612	selenocysteine incorporation
1510	1	0	0	0	1	1	1	1.0023	1.0095	1.0117	RNA methylation
1509	2	0	0	0	1	1	1	1.0064	1.0214	1.0036	legumain activity
1508	11	0	0	0	1	1	1	0.9996	0.9999	0.9985	regulation of action potential
1507	2	0	0	0	1	1	1	1.0064	1.0214	1.0036	acetylcholine catabolism in synaptic cleft
1505	42	3	4	7	0.7373	0.4565	0.5966	1.0112	1.006	0.9764	regulation of neurotransmitter levels
1504	4	0	1	1	1	0.2902	0.5288	1.0051	0.9039	0.9518	neurotransmitter uptake
1503	40	3	1	4	0.7062	0.9677	0.9299	1.008	1.1357	1.0632	ossification
1502	8	0	0	0	1	1	1	1.0019	1.0196	0.9985	cartilage condensation
1501	127	6	9	15	0.9753	0.7252	0.9627	1.0021	1.1067	1.0591	skeletal development
18377	2	0	0	0	1	1	1	1.0064	1.0214	1.0036	protein myristoylation
6399	79	11	6	17	0.0919	0.639	0.1859	0.6523	1.0926	0.7417	tRNA metabolism
6398	2	1	0	1	0.1707	1	0.3135	0.75	1.0214	0.8385	histone mRNA 3'-end processing
6397	200	22	31	53	0.1802	0.0004	0.0005	0.6807	0.0079	0.0098	mRNA processing
6396	365	37	49	86	0.2308	0.0004	0.0009	0.7574	0.0079	0.0192	RNA processing
6393	1	0	0	0	1	1	1	1.0023	1.0095	1.0117	RNA transcription termination from mitochondrial promoter
6390	2	0	0	0	1	1	1	1.0064	1.0214	1.0036	transcription from mitochondrial promoter
6388	4	1	0	1	0.3123	1	0.5288	0.8726	1.0201	0.9518	tRNA splicing
6384	3	0	0	0	1	1	1	0.9999	1.0047	0.9999	transcription initiation from RNA polymerase III promoter
6383	24	0	2	2	1	0.5976	0.9348	0.9996	1.0735	1.0625	transcription from RNA polymerase III promoter
6381	4	0	0	0	1	1	1	1.0051	1.0201	1.0029	mRNA editing
18352	1	0	0	0	1	1	1	1.0023	1.0095	1.0117	protein-pyridoxal-5-phosphate linkage
18350	1	0	0	0	1	1	1	1.0023	1.0095	1.0117	protein amino acid esterification
6379	8	0	2	2	1	0.1355	0.4103	1.0019	0.6852	0.8732	mRNA cleavage
6378	8	0	1	1	1	0.4962	0.778	1.0019	1.0286	1.0527	mRNA polyadenylylation
6376	12	1	1	2	0.6749	0.6425	0.6355	1	1.0937	0.9982	mRNA splice site selection
6374	3	0	0	0	1	1	1	0.9999	1.0047	0.9999	nuclear mRNA splicing via U2-type spliceosome
6370	2	0	1	1	1	0.1575	0.3135	1.0064	0.7608	0.8385	mRNA capping
18348	4	0	2	2	1	0.0361	0.1386	1.0051	0.2993	0.5696	protein amino acid geranylgeranylation
18347	2	0	1	1	1	0.1575	0.3135	1.0064	0.7608	0.8385	protein amino acid farnesylation
18346	6	0	2	2	1	0.0809	0.2748	1.0058	0.4429	0.7934	protein amino acid prenylation
18344	4	0	2	2	1	0.0361	0.1386	1.0051	0.2993	0.5696	protein geranylgeranylation
18343	3	0	1	1	1	0.2267	0.4312	0.9999	0.844	0.9012	protein farnesylation
18342	7	0	2	2	1	0.1072	0.3437	1.0057	0.6631	0.8473	protein prenylation
6369	1	0	0	0	1	1	1	1.0023	1.0095	1.0117	transcription termination from RNA polymerase II promoter
6368	7	0	2	2	1	0.1072	0.3437	1.0057	0.6631	0.8473	RNA elongation from RNA polymerase II promoter
6367	31	2	11	13	0.7783	0	0.001	0.9772	0.0004	0.0186	transcription initiation from RNA polymerase II promoter
6366	443	43	49	92	0.3044	0.0193	0.0249	0.8275	0.2235	0.1867	transcription from RNA polymerase II promoter
6365	6	1	0	1	0.4297	1	0.6766	0.9344	1.0896	1.0133	35S primary transcript processing
6364	67	9	9	18	0.1408	0.096	0.0303	0.6889	0.6434	0.2606	rRNA processing
6360	6	0	0	0	1	1	1	1.0058	1.0896	0.9985	transcription from RNA polymerase I promoter
6359	5	0	0	0	1	1	1	1.0035	1.0289	0.9985	regulation of transcription from RNA polymerase III promoter
6358	2	0	1	1	1	0.1575	0.3135	1.0064	0.7608	0.8385	regulation of global transcription from RNA polymerase II promoter
6357	258	27	27	54	0.2196	0.1137	0.0636	0.7187	0.6648	0.3531	regulation of transcription from RNA polymerase II promoter
6356	3	0	0	0	1	1	1	0.9999	1.0047	0.9999	regulation of transcription from RNA polymerase I promoter
6355	1672	137	131	268	0.8839	0.7407	0.9107	1.0127	1.1081	1.069	regulation of transcription, DNA-dependent
6354	12	1	2	3	0.6749	0.2583	0.3396	1	0.8704	0.85	RNA elongation
6353	5	0	0	0	1	1	1	1.0035	1.0289	0.9985	transcription termination
6352	50	2	15	17	0.9455	0	0.0029	1.0114	0.0003	0.037	transcription initiation
6351	1722	142	140	282	0.8707	0.5674	0.8285	1.016	1.0617	1.0589	transcription, DNA-dependent
6350	1831	150	154	304	0.896	0.3818	0.7579	1.0102	0.9689	1.0433	transcription
6349	5	1	0	1	0.3738	1	0.6096	0.9085	1.0289	0.9865	imprinting
6348	1	0	0	0	1	1	1	1.0023	1.0095	1.0117	chromatin silencing at telomere
6345	1	0	0	0	1	1	1	1.0023	1.0095	1.0117	loss of chromatin silencing
6342	9	0	1	1	1	0.5376	0.8161	1.0007	1.0524	1.0553	chromatin silencing
18319	2	0	0	0	1	1	1	1.0064	1.0214	1.0036	protein amino acid myristoylation
18317	3	0	1	1	1	0.2267	0.4312	0.9999	0.844	0.9012	protein amino acid C-linked glycosylation via tryptophan
6338	34	3	3	6	0.5963	0.5369	0.5397	0.9904	1.043	0.9558	chromatin remodeling
6337	6	1	1	2	0.4297	0.402	0.2748	0.9344	0.9837	0.7934	nucleosome disassembly
6335	2	2	0	2	0.008	1	0.0294	0.1527	1.0214	0.2612	DNA replication-dependent nucleosome assembly
6334	41	8	8	16	0.0265	0.0168	0.0007	0.1644	0.1738	0.0113	nucleosome assembly
6333	85	10	15	25	0.2259	0.0036	0.0035	0.6853	0.0479	0.0401	chromatin assembly or disassembly
6325	190	22	24	46	0.1248	0.0225	0.0078	0.5226	0.2242	0.0892	establishment and/or maintenance of chromatin architecture
6323	197	22	25	47	0.1624	0.0191	0.0096	0.673	0.224	0.0974	DNA packaging
51798	1	0	1	1	1	0.0821	0.1714	1.0023	0.6381	0.734	positive regulation of hair follicle development
51797	1	0	1	1	1	0.0821	0.1714	1.0023	0.6381	0.734	regulation of hair follicle development
51795	1	0	1	1	1	0.0821	0.1714	1.0023	0.6381	0.734	positive regulation of catagen
51794	1	0	1	1	1	0.0821	0.1714	1.0023	0.6381	0.734	regulation of catagen
51792	1	0	0	0	1	1	1	1.0023	1.0095	1.0117	medium-chain fatty acid biosynthesis
6313	3	0	0	0	1	1	1	0.9999	1.0047	0.9999	transposition, DNA-mediated
51791	1	0	0	0	1	1	1	1.0023	1.0095	1.0117	medium-chain fatty acid metabolism
6312	6	0	0	0	1	1	1	1.0058	1.0896	0.9985	mitotic recombination
51790	1	0	0	0	1	1	1	1.0023	1.0095	1.0117	short-chain fatty acid biosynthesis
6310	64	10	5	15	0.0564	0.6125	0.1224	0.4336	1.084	0.5172	DNA recombination
51789	44	4	10	14	0.562	0.0025	0.0126	0.9826	0.0415	0.118	response to protein stimulus
6309	9	1	0	1	0.5694	1	0.8161	0.9856	1.0023	1.0553	DNA fragmentation during apoptosis
6308	14	2	0	2	0.3598	1	0.7201	0.8931	1.0333	1.0328	DNA catabolism
6307	2	0	0	0	1	1	1	1.0064	1.0214	1.0036	DNA dealkylation
51786	1	0	0	0	1	1	1	1.0023	1.0095	1.0117	all-trans-retinol 13,14-reductase activity
6306	14	2	0	2	0.3598	1	0.7201	0.8931	1.0333	1.0328	DNA methylation
6305	14	2	0	2	0.3598	1	0.7201	0.8931	1.0333	1.0328	DNA alkylation
6304	18	2	0	2	0.487	1	0.8402	0.9569	1.0333	1.0616	DNA modification
6303	5	0	1	1	1	0.3485	0.6096	1.0035	0.9484	0.9865	double-strand break repair via nonhomologous end joining
6302	19	2	1	3	0.5163	0.8039	0.6564	0.9657	1.1262	1.0034	double-strand break repair
6301	3	0	1	1	1	0.2267	0.4312	0.9999	0.844	0.9012	postreplication repair
51775	4	0	2	2	1	0.0361	0.1386	1.0051	0.2993	0.5696	response to redox state
51766	6	0	0	0	1	1	1	1.0058	1.0896	0.9985	inositol trisphosphate kinase activity
51765	1	0	0	0	1	1	1	1.0023	1.0095	1.0117	inositol tetrakisphosphate kinase activity
51748	1	0	1	1	1	0.0821	0.1714	1.0023	0.6381	0.734	UDP-sugar pyrophosphorylase activity
51734	2	0	1	1	1	0.1575	0.3135	1.0064	0.7608	0.8385	ATP-dependent polynucleotide kinase activity
51733	2	0	1	1	1	0.1575	0.3135	1.0064	0.7608	0.8385	polydeoxyribonucleotide kinase activity
51731	2	0	1	1	1	0.1575	0.3135	1.0064	0.7608	0.8385	polynucleotide kinase activity
51726	441	46	44	90	0.15	0.101	0.039	0.716	0.6458	0.2961	regulation of cell cycle
51723	1	0	0	0	1	1	1	1.0023	1.0095	1.0117	protein methylesterase activity
51722	1	0	0	0	1	1	1	1.0023	1.0095	1.0117	protein C-terminal methylesterase activity
51721	3	0	0	0	1	1	1	0.9999	1.0047	0.9999	protein phosphatase 2A binding
51716	3	0	0	0	1	1	1	0.9999	1.0047	0.9999	cellular response to stimulus
51715	3	0	0	0	1	1	1	0.9999	1.0047	0.9999	cytolysis of cells of another organism
51708	1	0	0	0	1	1	1	1.0023	1.0095	1.0117	intracellular protein transport in other organism during symbiotic interaction
51707	496	40	13	53	0.7781	1	1	1.0095	1.1002	1.0224	response to other organism
51706	53	3	0	3	0.8641	1	0.9967	1.0167	1.0333	1.0414	physiological interaction between organisms
51705	5	0	0	0	1	1	1	1.0035	1.0289	0.9985	behavioral interaction between organisms
51704	80	6	0	6	0.7309	1	0.9963	1.0108	1.0333	1.0426	interaction between organisms
51701	17	2	0	2	0.4566	1	0.8156	0.9402	1.0333	1.0592	interaction with host
18298	8	0	0	0	1	1	1	1.0019	1.0196	0.9985	protein-chromophore linkage
18279	6	1	1	2	0.4297	0.402	0.2748	0.9344	0.9837	0.7934	protein amino acid N-linked glycosylation via asparagine
18277	1	0	0	0	1	1	1	1.0023	1.0095	1.0117	protein amino acid deamination
18271	1	0	0	0	1	1	1	1.0023	1.0095	1.0117	biotin-protein ligase activity
6298	16	2	1	3	0.4252	0.7463	0.534	0.9271	1.1078	0.955	mismatch repair
6296	1	0	0	0	1	1	1	1.0023	1.0095	1.0117	nucleotide-excision repair, DNA incision, 5'-to lesion
18262	1	0	0	0	1	1	1	1.0023	1.0095	1.0117	isopeptide cross-linking
6289	22	3	3	6	0.3133	0.2686	0.1621	0.8733	0.8758	0.5938	nucleotide-excision repair
6288	2	2	0	2	0.008	1	0.0294	0.1527	1.0214	0.2612	base-excision repair, DNA ligation
6287	1	0	0	0	1	1	1	1.0023	1.0095	1.0117	base-excision repair, gap-filling
6284	18	7	0	7	0.0006	1	0.0238	0.0181	1.0333	0.1851	base-excision repair
6283	5	0	0	0	1	1	1	1.0035	1.0289	0.9985	transcription-coupled nucleotide-excision repair
6282	6	1	2	3	0.4297	0.0809	0.0669	0.9344	0.4429	0.3705	regulation of DNA repair
6281	185	36	21	57	0	0.0804	0	0.0021	0.4189	0.0001	DNA repair
6280	1	0	0	0	1	1	1	1.0023	1.0095	1.0117	mutagenesis
6278	1	0	0	0	1	1	1	1.0023	1.0095	1.0117	RNA-dependent DNA replication
6275	15	4	3	7	0.0389	0.1197	0.0077	0.3543	0.6677	0.0897	regulation of DNA replication
6273	3	0	0	0	1	1	1	0.9999	1.0047	0.9999	lagging strand elongation
6271	5	1	0	1	0.3738	1	0.6096	0.9085	1.0289	0.9865	DNA strand elongation
6270	22	7	2	9	0.0023	0.5495	0.0074	0.0491	1.0553	0.0889	DNA replication initiation
6269	3	0	0	0	1	1	1	0.9999	1.0047	0.9999	DNA replication, synthesis of RNA primer
6268	11	2	2	4	0.2573	0.2268	0.1038	0.8253	0.8505	0.4957	DNA unwinding during replication
6266	5	3	1	4	0.0062	0.3485	0.0037	0.1076	0.9484	0.0477	DNA ligation
6265	7	0	1	1	1	0.4511	0.732	1.0057	1.005	1.0351	DNA topological change
6261	75	17	7	24	0.0003	0.4201	0.0012	0.0097	0.9951	0.0195	DNA-dependent DNA replication
6260	148	30	11	41	0	0.6793	0.0009	0.0021	1.102	0.0157	DNA replication
6259	509	73	54	127	0	0.03	0	0.0019	0.2491	0.0001	DNA metabolism
6256	1	0	0	0	1	1	1	1.0023	1.0095	1.0117	UDP catabolism
6244	3	0	0	0	1	1	1	0.9999	1.0047	0.9999	pyrimidine nucleotide catabolism
6241	10	1	2	3	0.6079	0.1957	0.2382	0.992	0.7893	0.7817	CTP biosynthesis
18216	3	0	0	0	1	1	1	0.9999	1.0047	0.9999	peptidyl-arginine methylation
18214	1	1	0	1	0.0893	1	0.1714	0.6504	1.0095	0.734	protein amino acid carboxylation
18212	24	0	3	3	1	0.3148	0.8054	0.9996	0.9164	1.0594	peptidyl-tyrosine modification
18211	3	0	1	1	1	0.2267	0.4312	0.9999	0.844	0.9012	peptidyl-tryptophan modification
18210	2	0	0	0	1	1	1	1.0064	1.0214	1.0036	peptidyl-threonine modification
6235	1	1	0	1	0.0893	1	0.1714	0.6504	1.0095	0.734	dTTP biosynthesis
6233	1	1	0	1	0.0893	1	0.1714	0.6504	1.0095	0.734	dTDP biosynthesis
6231	1	0	0	0	1	1	1	1.0023	1.0095	1.0117	dTMP biosynthesis
18209	5	0	1	1	1	0.3485	0.6096	1.0035	0.9484	0.9865	peptidyl-serine modification
18208	1	0	0	0	1	1	1	1.0023	1.0095	1.0117	peptidyl-proline modification
18206	2	0	0	0	1	1	1	1.0064	1.0214	1.0036	peptidyl-methionine modification
18205	2	1	0	1	0.1707	1	0.3135	0.75	1.0214	0.8385	peptidyl-lysine modification
18202	2	0	0	0	1	1	1	1.0064	1.0214	1.0036	peptidyl-histidine modification
18200	1	1	0	1	0.0893	1	0.1714	0.6504	1.0095	0.734	peptidyl-glutamic acid modification
6228	10	1	2	3	0.6079	0.1957	0.2382	0.992	0.7893	0.7817	UTP biosynthesis
6222	2	0	0	0	1	1	1	1.0064	1.0214	1.0036	UMP biosynthesis
6221	19	3	2	5	0.238	0.47	0.2158	0.7915	1.0117	0.775	pyrimidine nucleotide biosynthesis
6220	28	6	2	8	0.0343	0.682	0.0928	0.3389	1.1035	0.4533	pyrimidine nucleotide metabolism
6216	1	0	0	0	1	1	1	1.0023	1.0095	1.0117	cytidine catabolism
51693	24	3	3	6	0.364	0.3148	0.2184	0.8946	0.9164	0.778	actin filament capping
6214	1	0	0	0	1	1	1	1.0023	1.0095	1.0117	thymidine catabolism
6213	8	3	0	3	0.0283	1	0.1439	0.3199	1.0196	0.5823	pyrimidine nucleoside metabolism
6212	1	0	0	0	1	1	1	1.0023	1.0095	1.0117	uracil catabolism
6208	1	0	0	0	1	1	1	1.0023	1.0095	1.0117	pyrimidine base catabolism
6207	5	1	0	1	0.3738	1	0.6096	0.9085	1.0289	0.9865	'de novo' pyrimidine base biosynthesis
6206	9	2	0	2	0.1889	1	0.4733	0.7674	1.0023	0.9236	pyrimidine base metabolism
51674	209	22	23	45	0.2393	0.0911	0.0573	0.8206	0.6452	0.346	localization of cell
51668	7	2	0	2	0.1239	1	0.3437	0.6803	1.0211	0.8473	localization within membrane
51665	3	1	0	1	0.2448	1	0.4312	0.823	1.0047	0.9012	lipid raft localization
51664	1	1	0	1	0.0893	1	0.1714	0.6504	1.0095	0.734	nuclear pore localization
51659	1	0	0	0	1	1	1	1.0023	1.0095	1.0117	maintenance of mitochondrion localization
51657	1	0	0	0	1	1	1	1.0023	1.0095	1.0117	maintenance of organelle localization
51656	8	1	0	1	0.5271	1	0.778	0.9761	1.0196	1.0527	establishment of organelle localization
51653	3	0	0	0	1	1	1	0.9999	1.0047	0.9999	spindle localization
51651	1	0	0	0	1	1	1	1.0023	1.0095	1.0117	maintenance of cellular localization
51649	530	49	73	122	0.4217	0	0.0002	0.9337	0.0003	0.0053	establishment of cellular localization
51647	1	0	0	0	1	1	1	1.0023	1.0095	1.0117	nucleus localization
51646	2	0	1	1	1	0.1575	0.3135	1.0064	0.7608	0.8385	mitochondrion localization
51642	1	0	0	0	1	1	1	1.0023	1.0095	1.0117	centrosome localization
51641	538	50	73	123	0.4052	0	0.0003	0.9214	0.0003	0.006	cellular localization
51640	11	1	1	2	0.643	0.6105	0.5862	0.996	1.0837	0.9722	organelle localization
51639	1	0	0	0	1	1	1	1.0023	1.0095	1.0117	actin filament network formation
51607	6	0	0	0	1	1	1	1.0058	1.0896	0.9985	defense response to virus
51606	50	1	0	1	0.9908	1	0.9999	1.0023	1.0333	1.0253	detection of stimulus
51604	1	0	0	0	1	1	1	1.0023	1.0095	1.0117	protein maturation
51603	154	10	20	30	0.8914	0.027	0.2485	1.0104	0.2415	0.7827	proteolysis during cellular protein catabolism
1315	1	1	0	1	0.0893	1	0.1714	0.6504	1.0095	0.734	age-dependent response to reactive oxygen species
44464	9178	839	787	1626	0.0811	0.0045	0.0014	0.444	0.0583	0.023	cell part
44463	18	1	1	2	0.8147	0.7863	0.8402	1.0133	1.1177	1.0616	cell projection part
44462	3	0	0	0	1	1	1	0.9999	1.0047	0.9999	external encapsulating structure part
44459	1335	100	60	160	0.9797	1	1	1.0023	1.0984	1.017	plasma membrane part
44456	79	2	0	2	0.9947	1	1	1.0003	1.0333	1.021	synapse part
18199	1	0	0	0	1	1	1	1.0023	1.0095	1.0117	peptidyl-glutamine modification
44455	53	11	3	14	0.0063	0.8218	0.059	0.1071	1.1281	0.3475	mitochondrial membrane part
44454	32	5	1	6	0.1525	0.9358	0.4766	0.7023	1.1367	0.925	nuclear chromosome part
44453	53	7	2	9	0.1914	0.9392	0.5696	0.7687	1.1365	0.962	nuclear membrane part
18196	6	1	1	2	0.4297	0.402	0.2748	0.9344	0.9837	0.7934	peptidyl-asparagine modification
44452	25	4	3	7	0.1796	0.338	0.1224	0.753	0.9309	0.5177	nucleolar part
18195	3	0	0	0	1	1	1	0.9999	1.0047	0.9999	peptidyl-arginine modification
44451	205	16	27	43	0.7512	0.0096	0.0871	1.0017	0.1459	0.4508	nucleoplasm part
44450	16	1	1	2	0.7765	0.7463	0.7875	1.0062	1.1078	1.0576	microtubule organizing center part
18193	58	3	7	10	0.9013	0.1959	0.5466	1.0116	0.788	0.9572	peptidyl-amino acid modification
44449	37	2	2	4	0.8553	0.8194	0.8996	1.0155	1.1274	1.0686	contractile fiber part
44448	25	1	5	6	0.9039	0.0494	0.2487	1.012	0.3292	0.7822	cell cortex part
44447	7	0	0	0	1	1	1	1.0057	1.0211	0.9985	axoneme part
44446	1592	168	171	339	0.0096	0.0001	0	0.0813	0.0018	0.0001	intracellular organelle part
44445	84	10	5	15	0.2152	0.83	0.476	0.7771	1.1295	0.9241	cytosolic part
44444	2012	232	233	465	0	0	0	0.0022	0	0	cytoplasmic part
44441	3	0	0	0	1	1	1	0.9999	1.0047	0.9999	cilium part
18184	1	0	0	0	1	1	1	1.0023	1.0095	1.0117	protein amino acid polyamination
44440	6	0	0	0	1	1	1	1.0058	1.0896	0.9985	endosomal part
44439	21	0	3	3	1	0.2457	0.7241	0.9996	0.8577	1.0336	peroxisomal part
44438	21	0	3	3	1	0.2457	0.7241	0.9996	0.8577	1.0336	microbody part
44437	14	1	4	5	0.7304	0.0232	0.0762	1.0113	0.2391	0.3996	vacuolar part
44433	61	6	8	14	0.4662	0.1246	0.1502	0.9439	0.6681	0.5871	cytoplasmic vesicle part
44432	103	11	19	30	0.3131	0.0006	0.0017	0.8746	0.0158	0.0256	endoplasmic reticulum part
44431	140	9	20	29	0.8883	0.0103	0.1552	1.0104	0.1468	0.5901	Golgi apparatus part
44430	393	33	28	61	0.6742	0.8122	0.825	0.9928	1.1273	1.0582	cytoskeletal part
6196	1	0	0	0	1	1	1	1.0023	1.0095	1.0117	AMP catabolism
6195	1	0	0	0	1	1	1	1.0023	1.0095	1.0117	purine nucleotide catabolism
44429	209	34	13	47	0.0004	0.8854	0.0271	0.0141	1.1373	0.1898	mitochondrial part
44428	572	56	69	125	0.2512	0.0007	0.0017	0.7505	0.0165	0.0258	nuclear part
44427	175	33	16	49	0	0.3641	0.0002	0.0022	0.9616	0.0047	chromosomal part
44425	3380	285	205	490	0.8936	1	1	1.0118	1.0998	1.019	membrane part
44424	5962	595	634	1229	0	0	0	0.0019	0	0	intracellular part
44423	3	1	0	1	0.2448	1	0.4312	0.823	1.0047	0.9012	virion part
44422	1592	168	171	339	0.0096	0.0001	0	0.0813	0.0018	0.0001	organelle part
44421	605	30	25	55	0.9999	1	1	0.9935	1.1076	1.0167	extracellular region part
44420	84	1	4	5	0.9996	0.9224	0.9994	0.9944	1.1415	1.0305	extracellular matrix part
6189	3	1	0	1	0.2448	1	0.4312	0.823	1.0047	0.9012	'de novo' IMP biosynthesis
6188	3	1	0	1	0.2448	1	0.4312	0.823	1.0047	0.9012	IMP biosynthesis
44419	24	3	0	3	0.364	1	0.8054	0.8946	1.0333	1.0594	interspecies interaction between organisms
6183	12	1	2	3	0.6749	0.2583	0.3396	1	0.8704	0.85	GTP biosynthesis
6182	9	0	0	0	1	1	1	1.0007	1.0023	0.9985	cGMP biosynthesis
44416	1	0	0	0	1	1	1	1.0023	1.0095	1.0117	induction of host defense response
18153	1	0	0	0	1	1	1	1.0023	1.0095	1.0117	isopeptide cross-linking via N6-(L-isoglutamyl)-L-lysine
6177	3	1	0	1	0.2448	1	0.4312	0.823	1.0047	0.9012	GMP biosynthesis
44409	9	1	0	1	0.5694	1	0.8161	0.9856	1.0023	1.0553	entry into host
6173	1	0	0	0	1	1	1	1.0023	1.0095	1.0117	dADP biosynthesis
6172	1	0	0	0	1	1	1	1.0023	1.0095	1.0117	ADP biosynthesis
6171	11	1	0	1	0.643	1	0.8738	0.996	0.9999	1.0685	cAMP biosynthesis
18149	15	1	0	1	0.7546	1	0.9406	1.0101	1.0333	1.0616	peptide cross-linking
44403	24	3	0	3	0.364	1	0.8054	0.8946	1.0333	1.0594	symbiosis, encompassing mutualism through parasitism
18146	1	0	0	0	1	1	1	1.0023	1.0095	1.0117	keratan sulfate biosynthesis
6168	1	0	0	0	1	1	1	1.0023	1.0095	1.0117	adenine salvage
6167	1	0	0	0	1	1	1	1.0023	1.0095	1.0117	AMP biosynthesis
6166	3	1	0	1	0.2448	1	0.4312	0.823	1.0047	0.9012	purine ribonucleoside salvage
6164	65	9	9	18	0.1229	0.0828	0.0226	0.6806	0.6376	0.1805	purine nucleotide biosynthesis
6163	67	9	9	18	0.1408	0.096	0.0303	0.6889	0.6434	0.2606	purine nucleotide metabolism
18130	1	0	0	0	1	1	1	1.0023	1.0095	1.0117	heterocycle biosynthesis
6152	1	0	0	0	1	1	1	1.0023	1.0095	1.0117	purine nucleoside catabolism
6144	5	1	0	1	0.3738	1	0.6096	0.9085	1.0289	0.9865	purine base metabolism
6140	1	0	0	0	1	1	1	1.0023	1.0095	1.0117	regulation of nucleotide metabolism
6139	2735	270	251	521	0.0285	0.0208	0.0016	0.2532	0.224	0.025	nucleobase, nucleoside, nucleotide and nucleic acid metabolism
18108	22	0	3	3	1	0.2686	0.7538	0.9996	0.8758	1.0412	peptidyl-tyrosine phosphorylation
18107	2	0	0	0	1	1	1	1.0064	1.0214	1.0036	peptidyl-threonine phosphorylation
18105	5	0	1	1	1	0.3485	0.6096	1.0035	0.9484	0.9865	peptidyl-serine phosphorylation
18103	3	0	1	1	1	0.2267	0.4312	0.9999	0.844	0.9012	protein amino acid C-linked glycosylation
6125	2	0	0	0	1	1	1	1.0064	1.0214	1.0036	thioredoxin pathway
6122	2	0	0	0	1	1	1	1.0064	1.0214	1.0036	mitochondrial electron transport, ubiquinol to cytochrome c
6120	20	4	3	7	0.0971	0.2232	0.0425	0.6535	0.8004	0.3062	mitochondrial electron transport, NADH to ubiquinone
6119	57	9	9	18	0.0645	0.0414	0.0055	0.4453	0.3052	0.0802	oxidative phosphorylation
6118	279	36	21	57	0.0157	0.6949	0.084	0.2145	1.1057	0.4525	electron transport
51591	2	0	0	0	1	1	1	1.0064	1.0214	1.0036	response to cAMP
6112	33	5	4	9	0.1674	0.2849	0.0987	0.7203	0.8818	0.4597	energy reserve metabolism
6111	3	0	0	0	1	1	1	0.9999	1.0047	0.9999	regulation of gluconeogenesis
6110	4	1	0	1	0.3123	1	0.5288	0.8726	1.0201	0.9518	regulation of glycolysis
6109	4	0	0	0	1	1	1	1.0051	1.0201	1.0029	regulation of carbohydrate metabolism
6108	6	2	1	3	0.0939	0.402	0.0669	0.6512	0.9837	0.3705	malate metabolism
6106	1	1	0	1	0.0893	1	0.1714	0.6504	1.0095	0.734	fumarate metabolism
6105	2	0	0	0	1	1	1	1.0064	1.0214	1.0036	succinate metabolism
6104	3	1	1	2	0.2448	0.2267	0.0781	0.823	0.844	0.4483	succinyl-CoA metabolism
6102	2	0	0	0	1	1	1	1.0064	1.0214	1.0036	isocitrate metabolism
6101	1	0	0	0	1	1	1	1.0023	1.0095	1.0117	citrate metabolism
6100	21	4	3	7	0.1119	0.2457	0.0546	0.6709	0.8577	0.3366	tricarboxylic acid cycle intermediate metabolism
51540	25	3	2	5	0.3891	0.6202	0.4318	0.912	1.0873	0.901	metal cluster binding
51539	16	3	0	3	0.1666	1	0.534	0.7191	1.0333	0.955	4 iron, 4 sulfur cluster binding
51538	2	0	0	0	1	1	1	1.0064	1.0214	1.0036	3 iron, 4 sulfur cluster binding
51537	9	0	1	1	1	0.5376	0.8161	1.0007	1.0524	1.0553	2 iron, 2 sulfur cluster binding
51536	25	3	2	5	0.3891	0.6202	0.4318	0.912	1.0873	0.901	iron-sulfur cluster binding
6099	22	8	2	10	0.0004	0.5495	0.0019	0.0135	1.0553	0.0267	tricarboxylic acid cycle
6098	8	4	1	5	0.0033	0.4962	0.0052	0.0728	1.0286	0.0774	pentose-phosphate shunt
6097	2	1	0	1	0.1707	1	0.3135	0.75	1.0214	0.8385	glyoxylate cycle
6096	45	6	4	10	0.2103	0.5112	0.233	0.7786	1.0331	0.7849	glycolysis
6094	17	3	0	3	0.1897	1	0.5775	0.7671	1.0333	0.9698	gluconeogenesis
6092	92	21	6	27	0	0.7771	0.0026	0.0031	1.1151	0.031	main pathways of carbohydrate metabolism
6091	474	68	37	105	0.0001	0.6534	0.0025	0.0034	1.0946	0.0311	generation of precursor metabolites and energy
6090	18	3	0	3	0.2136	1	0.6183	0.7795	1.0333	0.9916	pyruvate metabolism
18065	5	0	0	0	1	1	1	1.0035	1.0289	0.9985	protein-cofactor linkage
6085	1	0	0	0	1	1	1	1.0023	1.0095	1.0117	acetyl-CoA biosynthesis
6084	27	8	2	10	0.0019	0.6624	0.0108	0.0467	1.0985	0.1167	acetyl-CoA metabolism
6082	393	61	20	81	0	0.9943	0.0394	0.0021	1.1288	0.2957	organic acid metabolism
6081	13	2	2	4	0.326	0.2899	0.1705	0.8821	0.8942	0.6096	aldehyde metabolism
6073	27	4	2	6	0.2176	0.6624	0.3123	0.7773	1.0985	0.8155	glucan metabolism
6072	6	2	0	2	0.0939	1	0.2748	0.6512	1.0896	0.7934	glycerol-3-phosphate metabolism
6071	11	2	0	2	0.2573	1	0.5862	0.8253	0.9999	0.9722	glycerol metabolism
6069	4	1	1	2	0.3123	0.2902	0.1386	0.8726	0.9039	0.5696	ethanol oxidation
6067	4	1	1	2	0.3123	0.2902	0.1386	0.8726	0.9039	0.5696	ethanol metabolism
6066	229	35	19	54	0.0011	0.5163	0.0074	0.0335	1.0342	0.0885	alcohol metabolism
6065	1	1	0	1	0.0893	1	0.1714	0.6504	1.0095	0.734	UDP-glucuronate biosynthesis
6063	2	1	0	1	0.1707	1	0.3135	0.75	1.0214	0.8385	uronic acid metabolism
6060	1	0	0	0	1	1	1	1.0023	1.0095	1.0117	sorbitol metabolism
6059	1	0	0	0	1	1	1	1.0023	1.0095	1.0117	hexitol metabolism
6054	2	0	0	0	1	1	1	1.0064	1.0214	1.0036	N-acetylneuraminate metabolism
6051	1	0	0	0	1	1	1	1.0023	1.0095	1.0117	N-acetylmannosamine metabolism
6050	1	0	0	0	1	1	1	1.0023	1.0095	1.0117	mannosamine metabolism
18024	13	1	0	1	0.704	1	0.9134	1.0075	1.0333	1.0631	histone-lysine N-methyltransferase activity
6048	1	1	0	1	0.0893	1	0.1714	0.6504	1.0095	0.734	UDP-N-acetylglucosamine biosynthesis
6047	3	1	0	1	0.2448	1	0.4312	0.823	1.0047	0.9012	UDP-N-acetylglucosamine metabolism
6046	6	0	0	0	1	1	1	1.0058	1.0896	0.9985	N-acetylglucosamine catabolism
6045	1	1	0	1	0.0893	1	0.1714	0.6504	1.0095	0.734	N-acetylglucosamine biosynthesis
6044	20	2	0	2	0.5445	1	0.8807	0.9793	1.0333	1.069	N-acetylglucosamine metabolism
6043	7	1	0	1	0.4807	1	0.732	0.9535	1.0211	1.0351	glucosamine catabolism
6042	1	1	0	1	0.0893	1	0.1714	0.6504	1.0095	0.734	glucosamine biosynthesis
6041	21	2	0	2	0.5715	1	0.8972	0.9857	1.0333	1.0682	glucosamine metabolism
6040	26	2	0	2	0.6888	1	0.9522	1.0006	1.0333	1.0617	amino sugar metabolism
6037	1	0	0	0	1	1	1	1.0023	1.0095	1.0117	cell wall chitin metabolism
6032	6	0	0	0	1	1	1	1.0058	1.0896	0.9985	chitin catabolism
6030	6	0	0	0	1	1	1	1.0058	1.0896	0.9985	chitin metabolism
6029	24	0	3	3	1	0.3148	0.8054	0.9996	0.9164	1.0594	proteoglycan metabolism
6027	4	1	0	1	0.3123	1	0.5288	0.8726	1.0201	0.9518	glycosaminoglycan catabolism
6026	4	1	0	1	0.3123	1	0.5288	0.8726	1.0201	0.9518	aminoglycan catabolism
6024	17	1	3	4	0.7965	0.1588	0.331	1.0121	0.7644	0.8463	glycosaminoglycan biosynthesis
6023	18	1	3	4	0.8147	0.1796	0.3733	1.0133	0.7888	0.8578	aminoglycan biosynthesis
6022	35	2	3	5	0.8328	0.557	0.7406	1.011	1.0583	1.0381	aminoglycan metabolism
6020	2	0	0	0	1	1	1	1.0064	1.0214	1.0036	myo-inositol metabolism
51496	1	0	0	0	1	1	1	1.0023	1.0095	1.0117	positive regulation of stress fiber formation
51495	1	0	0	0	1	1	1	1.0023	1.0095	1.0117	positive regulation of cytoskeleton organization and biogenesis
51493	1	0	0	0	1	1	1	1.0023	1.0095	1.0117	regulation of cytoskeleton organization and biogenesis
6014	2	0	1	1	1	0.1575	0.3135	1.0064	0.7608	0.8385	D-ribose metabolism
51492	1	0	0	0	1	1	1	1.0023	1.0095	1.0117	regulation of stress fiber formation
6013	10	1	1	2	0.6079	0.5756	0.5321	0.992	1.0686	0.9559	mannose metabolism
6012	8	1	0	1	0.5271	1	0.778	0.9761	1.0196	1.0527	galactose metabolism
6011	2	1	1	2	0.1707	0.1575	0.0294	0.75	0.7608	0.2612	UDP-glucose metabolism
6010	1	1	0	1	0.0893	1	0.1714	0.6504	1.0095	0.734	glucose 6-phosphate utilization
6007	54	11	5	16	0.0073	0.459	0.0162	0.1136	1.0073	0.1321	glucose catabolism
6006	85	17	7	24	0.0012	0.554	0.0073	0.034	1.0565	0.0883	glucose metabolism
6005	2	1	0	1	0.1707	1	0.3135	0.75	1.0214	0.8385	L-fucose biosynthesis
6004	13	2	0	2	0.326	1	0.6801	0.8821	1.0333	1.02	fucose metabolism
6003	4	0	0	0	1	1	1	1.0051	1.0201	1.0029	fructose 2,6-bisphosphate metabolism
9994	2	0	0	0	1	1	1	1.0064	1.0214	1.0036	oocyte differentiation
6002	4	3	0	3	0.0027	1	0.0175	0.0645	1.0201	0.1627	fructose 6-phosphate metabolism
51480	45	1	0	1	0.9853	1	0.9998	1.0017	1.0333	1.0275	cytosolic calcium ion homeostasis
9992	1	0	0	0	1	1	1	1.0023	1.0095	1.0117	cellular osmoregulation
9991	23	0	1	1	1	0.8609	0.9868	0.9996	1.132	1.0496	response to extracellular stimulus
6000	13	5	0	5	0.0039	1	0.0568	0.0802	1.0333	0.3481	fructose metabolism
9988	2	0	0	0	1	1	1	1.0064	1.0214	1.0036	cell-cell recognition
9987	9438	878	808	1686	0.0034	0.0037	0	0.0687	0.0479	0.001	cellular process
9986	71	5	5	10	0.772	0.7033	0.798	1.006	1.1021	1.0587	cell surface
9982	3	0	0	0	1	1	1	0.9999	1.0047	0.9999	pseudouridine synthase activity
9975	20	1	1	2	0.8464	0.82	0.8807	0.9793	1.1291	1.069	cyclase activity
9972	1	0	0	0	1	1	1	1.0023	1.0095	1.0117	cytidine deamination
9968	63	2	9	11	0.9805	0.0707	0.5256	1.0028	0.4056	0.9433	negative regulation of signal transduction
9967	91	6	12	18	0.834	0.0682	0.2907	1.0108	0.3991	0.8042	positive regulation of signal transduction
9966	292	22	31	53	0.8293	0.0831	0.3457	1.0108	0.6367	0.8471	regulation of signal transduction
51453	2	0	1	1	1	0.1575	0.3135	1.0064	0.7608	0.8385	regulation of cellular pH
51452	2	0	1	1	1	0.1575	0.3135	1.0064	0.7608	0.8385	cellular pH reduction
9953	4	0	0	0	1	1	1	1.0051	1.0201	1.0029	dorsal/ventral pattern formation
9952	4	0	0	0	1	1	1	1.0051	1.0201	1.0029	anterior/posterior pattern formation
9948	3	0	0	0	1	1	1	0.9999	1.0047	0.9999	anterior/posterior axis specification
51428	1	0	0	0	1	1	1	1.0023	1.0095	1.0117	peptide hormone receptor binding
51427	45	4	11	15	0.5802	0.0008	0.0062	0.9086	0.0176	0.0834	hormone receptor binding
51425	1	0	0	0	1	1	1	1.0023	1.0095	1.0117	PTB domain binding
9935	1	0	0	0	1	1	1	1.0023	1.0095	1.0117	nutrient import
9925	5	0	1	1	1	0.3485	0.6096	1.0035	0.9484	0.9865	basal plasma membrane
9917	1	0	0	0	1	1	1	1.0023	1.0095	1.0117	sterol 5-alpha reductase activity
51403	1	1	0	1	0.0893	1	0.1714	0.6504	1.0095	0.734	stress-activated MAPK cascade
9914	1	0	0	0	1	1	1	1.0023	1.0095	1.0117	hormone transport
51402	11	1	1	2	0.643	0.6105	0.5862	0.996	1.0837	0.9722	neuron apoptosis
9913	17	2	0	2	0.4566	1	0.8156	0.9402	1.0333	1.0592	epidermal cell differentiation
9912	2	1	0	1	0.1707	1	0.3135	0.75	1.0214	0.8385	auditory receptor cell fate commitment
44275	88	16	6	22	0.0045	0.7395	0.039	0.0804	1.1078	0.2962	cellular carbohydrate catabolism
44274	3	0	0	0	1	1	1	0.9999	1.0047	0.9999	organismal biosynthesis
44273	1	0	0	0	1	1	1	1.0023	1.0095	1.0117	sulfur compound catabolism
44272	30	4	3	7	0.2779	0.4519	0.2457	0.8321	1.0066	0.7825	sulfur compound biosynthesis
44271	54	13	3	16	0.0007	0.8314	0.0162	0.0255	1.1287	0.1321	nitrogen compound biosynthesis
44270	50	8	2	10	0.0739	0.9249	0.3504	0.5074	1.1408	0.8485	nitrogen compound catabolism
1101	1	0	0	0	1	1	1	1.0023	1.0095	1.0117	response to acid
44269	1	0	0	0	1	1	1	1.0023	1.0095	1.0117	glycerol ether catabolism
44267	2271	209	256	465	0.3217	0	0	0.8744	0	0.0001	cellular protein metabolism
44265	280	29	29	58	0.2262	0.1146	0.0664	0.7877	0.664	0.3555	cellular macromolecule catabolism
44264	43	5	3	8	0.3386	0.6972	0.4616	0.8863	1.1056	0.9114	cellular polysaccharide metabolism
44262	287	39	18	57	0.0053	0.9108	0.1248	0.0948	1.14	0.5211	cellular carbohydrate metabolism
44260	2310	213	259	472	0.308	0	0	0.8519	0	0.0001	cellular macromolecule metabolism
44258	1	0	0	0	1	1	1	1.0023	1.0095	1.0117	intestinal lipid catabolism
44257	155	10	20	30	0.8958	0.0287	0.2607	1.0122	0.2481	0.7885	cellular protein catabolism
44255	421	52	36	88	0.0101	0.4241	0.0239	0.1734	0.9954	0.184	cellular lipid metabolism
44249	871	101	79	180	0.0034	0.1845	0.0029	0.0647	0.7873	0.0371	cellular biosynthesis
44248	429	52	36	88	0.0142	0.471	0.0366	0.2124	1.0119	0.2793	cellular catabolism
44247	11	2	0	2	0.2573	1	0.5862	0.8253	0.9999	0.9722	cellular polysaccharide catabolism
44243	1	0	0	0	1	1	1	1.0023	1.0095	1.0117	organismal catabolism
44242	25	3	1	4	0.3891	0.8828	0.6426	0.912	1.137	0.9995	cellular lipid catabolism
44241	3	0	0	0	1	1	1	0.9999	1.0047	0.9999	lipid digestion
44240	1	0	0	0	1	1	1	1.0023	1.0095	1.0117	organismal lipid catabolism
44238	5594	555	529	1084	0.0002	0	0	0.0071	0.0001	0	primary metabolism
44237	5740	579	541	1120	0	0	0	0.002	0.0001	0	cellular metabolism
44236	1	0	0	0	1	1	1	1.0023	1.0095	1.0117	organismal metabolism
32233	1	0	0	0	1	1	1	1.0023	1.0095	1.0117	positive regulation of actin filament bundle formation
32231	1	0	0	0	1	1	1	1.0023	1.0095	1.0117	regulation of actin filament bundle formation
32200	20	1	3	4	0.8464	0.2232	0.4566	1.0145	0.8004	0.9108	telomere organization and biogenesis
51393	1	0	0	0	1	1	1	1.0023	1.0095	1.0117	alpha-actinin binding
9898	2	0	0	0	1	1	1	1.0064	1.0214	1.0036	internal side of plasma membrane
9897	14	1	1	2	0.7304	0.6988	0.7201	1.0113	1.1057	1.0328	external side of plasma membrane
9896	2	0	0	0	1	1	1	1.0064	1.0214	1.0036	positive regulation of catabolism
51383	3	0	0	0	1	1	1	0.9999	1.0047	0.9999	kinetochore organization and biogenesis
9895	3	0	0	0	1	1	1	0.9999	1.0047	0.9999	negative regulation of catabolism
51382	2	0	0	0	1	1	1	1.0064	1.0214	1.0036	kinetochore assembly
9894	12	1	0	1	0.6749	1	0.8954	1	1.0333	1.0686	regulation of catabolism
9893	177	10	20	30	0.9606	0.0895	0.5593	1.0092	0.6486	0.9597	positive regulation of metabolism
9892	236	24	27	51	0.2818	0.049	0.0429	0.7764	0.3232	0.3069	negative regulation of metabolism
51380	2	0	1	1	1	0.1575	0.3135	1.0064	0.7608	0.8385	norepinephrine binding
9891	38	3	1	4	0.6723	0.9616	0.9108	1.0019	1.1371	1.0684	positive regulation of biosynthesis
9890	23	1	1	2	0.8841	0.8609	0.924	0.9944	1.132	1.0645	negative regulation of biosynthesis
9889	136	8	16	24	0.9276	0.0912	0.4735	1.0142	0.6445	0.9234	regulation of biosynthesis
51377	1	0	0	0	1	1	1	1.0023	1.0095	1.0117	mannose-ethanolamine phosphotransferase activity
9888	165	13	10	23	0.7233	0.8797	0.888	1.0104	1.1356	1.0702	tissue development
9887	218	11	16	27	0.9893	0.7175	0.9792	1.003	1.1042	1.0538	organ morphogenesis
51374	1	0	0	0	1	1	1	1.0023	1.0095	1.0117	FATZ 1 binding
51373	2	0	0	0	1	1	1	1.0064	1.0214	1.0036	FATZ binding
9882	1	0	0	0	1	1	1	1.0023	1.0095	1.0117	blue light photoreceptor activity
51370	1	0	0	0	1	1	1	1.0023	1.0095	1.0117	ZASP binding
9881	6	0	0	0	1	1	1	1.0058	1.0896	0.9985	photoreceptor activity
9880	7	0	1	1	1	0.4511	0.732	1.0057	1.005	1.0351	embryonic pattern specification
51354	1	0	0	0	1	1	1	1.0023	1.0095	1.0117	negative regulation of oxidoreductase activity
51353	1	0	0	0	1	1	1	1.0023	1.0095	1.0117	positive regulation of oxidoreductase activity
51350	13	0	1	1	1	0.6719	0.9134	0.9996	1.1014	1.0631	negative regulation of lyase activity
51349	20	0	2	2	1	0.4975	0.8807	0.9996	1.0301	1.069	positive regulation of lyase activity
51348	36	5	4	9	0.2152	0.3423	0.1511	0.7774	0.933	0.5869	negative regulation of transferase activity
51347	84	6	2	8	0.7728	0.9937	0.9835	1.0065	1.131	1.0523	positive regulation of transferase activity
51346	1	0	0	0	1	1	1	1.0023	1.0095	1.0117	negative regulation of hydrolase activity
51345	32	6	1	7	0.061	0.9358	0.3032	0.4434	1.1367	0.8108	positive regulation of hydrolase activity
9855	4	0	0	0	1	1	1	1.0051	1.0201	1.0029	determination of bilateral symmetry
9854	1	0	0	0	1	1	1	1.0023	1.0095	1.0117	oxidative photosynthetic carbon pathway
51341	5	0	0	0	1	1	1	1.0035	1.0289	0.9985	regulation of oxidoreductase activity
9853	1	0	0	0	1	1	1	1.0023	1.0095	1.0117	photorespiration
51339	33	0	3	3	1	0.5164	0.9389	0.9996	1.0341	1.0631	regulation of lyase activity
51338	159	16	13	29	0.3466	0.5486	0.3884	0.8877	1.0544	0.863	regulation of transferase activity
51336	74	9	6	15	0.2131	0.5743	0.2798	0.7794	1.0651	0.7932	regulation of hydrolase activity
51329	59	6	1	7	0.4337	0.9937	0.8998	0.9328	1.1314	1.0684	interphase of mitotic cell cycle
51327	41	4	2	6	0.5049	0.8613	0.7277	0.9627	1.1305	1.0341	M phase of meiotic cell cycle
51326	1	0	0	0	1	1	1	1.0023	1.0095	1.0117	telophase
51325	60	6	1	7	0.45	0.9942	0.909	0.9378	1.1293	1.069	interphase
51324	2	0	0	0	1	1	1	1.0064	1.0214	1.0036	prophase
51323	1	0	0	0	1	1	1	1.0023	1.0095	1.0117	metaphase
51322	4	0	0	0	1	1	1	1.0051	1.0201	1.0029	anaphase
51321	42	5	2	7	0.3204	0.8703	0.5966	0.8745	1.1334	0.9764	meiotic cell cycle
51320	8	0	0	0	1	1	1	1.0019	1.0196	0.9985	S phase
51319	4	0	0	0	1	1	1	1.0051	1.0201	1.0029	G2 phase
51318	19	1	0	1	0.8313	1	0.972	1.0115	1.0333	1.0571	G1 phase
9826	1	0	0	0	1	1	1	1.0023	1.0095	1.0117	unidimensional cell growth
51310	3	1	0	1	0.2448	1	0.4312	0.823	1.0047	0.9012	metaphase plate congression
51305	1	0	0	0	1	1	1	1.0023	1.0095	1.0117	chromosome movement towards spindle pole
51303	4	1	0	1	0.3123	1	0.5288	0.8726	1.0201	0.9518	establishment of chromosome localization
51302	2	2	0	2	0.008	1	0.0294	0.1527	1.0214	0.2612	regulation of cell division
51301	163	25	10	35	0.0052	0.8706	0.0878	0.0853	1.1331	0.4502	cell division
16999	4	1	0	1	0.3123	1	0.5288	0.8726	1.0201	0.9518	antibiotic metabolism
16998	8	1	0	1	0.5271	1	0.778	0.9761	1.0196	1.0527	cell wall catabolism
16997	3	0	0	0	1	1	1	0.9999	1.0047	0.9999	alpha-sialidase activity
16992	1	0	0	0	1	1	1	1.0023	1.0095	1.0117	lipoate synthase activity
16986	6	0	0	0	1	1	1	1.0058	1.0896	0.9985	transcription initiation factor activity
16979	3	0	1	1	1	0.2267	0.4312	0.9999	0.844	0.9012	lipoate-protein ligase activity
16978	2	0	1	1	1	0.1575	0.3135	1.0064	0.7608	0.8385	lipoate-protein ligase B activity
16973	1	1	0	1	0.0893	1	0.1714	0.6504	1.0095	0.734	poly(A)+ mRNA export from nucleus
4999	5	0	0	0	1	1	1	1.0035	1.0289	0.9985	vasoactive intestinal polypeptide receptor activity
4998	2	0	1	1	1	0.1575	0.3135	1.0064	0.7608	0.8385	transferrin receptor activity
4997	1	0	0	0	1	1	1	1.0023	1.0095	1.0117	thyrotropin-releasing hormone receptor activity
4996	1	0	0	0	1	1	1	1.0023	1.0095	1.0117	thyroid-stimulating hormone receptor activity
4995	3	0	0	0	1	1	1	0.9999	1.0047	0.9999	tachykinin receptor activity
4994	5	0	0	0	1	1	1	1.0035	1.0289	0.9985	somatostatin receptor activity
4993	13	1	0	1	0.704	1	0.9134	1.0075	1.0333	1.0631	serotonin receptor activity
4992	3	1	0	1	0.2448	1	0.4312	0.823	1.0047	0.9012	platelet activating factor receptor activity
4991	2	0	0	0	1	1	1	1.0064	1.0214	1.0036	parathyroid hormone receptor activity
4990	1	0	0	0	1	1	1	1.0023	1.0095	1.0117	oxytocin receptor activity
32196	3	0	0	0	1	1	1	0.9999	1.0047	0.9999	transposition
4988	1	0	0	0	1	1	1	1.0023	1.0095	1.0117	mu-opioid receptor activity
4987	1	0	1	1	1	0.0821	0.1714	1.0023	0.6381	0.734	kappa-opioid receptor activity
4986	1	0	0	0	1	1	1	1.0023	1.0095	1.0117	delta-opioid receptor activity
4985	8	1	2	3	0.5271	0.1355	0.1439	0.9761	0.6852	0.5823	opioid receptor activity
4984	43	0	0	0	1	1	1	0.9996	1.0333	0.9985	olfactory receptor activity
4983	8	0	0	0	1	1	1	1.0019	1.0196	0.9985	neuropeptide Y receptor activity
4982	6	1	0	1	0.4297	1	0.6766	0.9344	1.0896	1.0133	N-formyl peptide receptor activity
4981	6	0	0	0	1	1	1	1.0058	1.0896	0.9985	muscarinic acetylcholine receptor activity
32185	1	0	1	1	1	0.0821	0.1714	1.0023	0.6381	0.734	septin cytoskeleton organization and biogenesis
32182	7	0	1	1	1	0.4511	0.732	1.0057	1.005	1.0351	small conjugating protein binding
4978	1	0	0	0	1	1	1	1.0023	1.0095	1.0117	adrenocorticotropin receptor activity
4977	5	0	0	0	1	1	1	1.0035	1.0289	0.9985	melanocortin receptor activity
4974	2	0	0	0	1	1	1	1.0064	1.0214	1.0036	leukotriene receptor activity
4972	5	0	0	0	1	1	1	1.0035	1.0289	0.9985	N-methyl-D-aspartate selective glutamate receptor activity
4971	3	0	0	0	1	1	1	0.9999	1.0047	0.9999	alpha-amino-3-hydroxy-5-methyl-4-isoxazole propionate selective glutamate receptor activity
4970	18	0	0	0	1	1	1	0.9996	1.0333	0.9985	ionotropic glutamate receptor activity
16946	1	0	0	0	1	1	1	1.0023	1.0095	1.0117	cathepsin F activity
16944	1	0	0	0	1	1	1	1.0023	1.0095	1.0117	RNA polymerase II transcription elongation factor activity
4969	5	0	0	0	1	1	1	1.0035	1.0289	0.9985	histamine receptor activity
4968	1	0	0	0	1	1	1	1.0023	1.0095	1.0117	gonadotropin-releasing hormone receptor activity
4967	1	0	0	0	1	1	1	1.0023	1.0095	1.0117	glucagon receptor activity
4966	3	0	0	0	1	1	1	0.9999	1.0047	0.9999	galanin receptor activity
4965	2	0	0	0	1	1	1	1.0064	1.0214	1.0036	GABA-B receptor activity
4964	1	0	0	0	1	1	1	1.0023	1.0095	1.0117	lutropin-choriogonadotropic hormone receptor activity
4963	2	0	0	0	1	1	1	1.0064	1.0214	1.0036	follicle stimulating hormone receptor activity
4962	2	0	0	0	1	1	1	1.0064	1.0214	1.0036	endothelin receptor activity
4961	1	0	0	0	1	1	1	1.0023	1.0095	1.0117	thromboxane A2 receptor activity
4960	6	0	0	0	1	1	1	1.0058	1.0896	0.9985	thromboxane receptor activity
16939	1	0	0	0	1	1	1	1.0023	1.0095	1.0117	kinesin II complex
16935	1	0	0	0	1	1	1	1.0023	1.0095	1.0117	glycine-gated chloride channel complex
16934	4	0	0	0	1	1	1	1.0051	1.0201	1.0029	glycine-gated chloride channel activity
16933	5	0	0	0	1	1	1	1.0035	1.0289	0.9985	glycine-gated ion channel activity
4958	2	0	0	0	1	1	1	1.0064	1.0214	1.0036	prostaglandin F receptor activity
4957	5	0	0	0	1	1	1	1.0035	1.0289	0.9985	prostaglandin E receptor activity
4956	1	0	0	0	1	1	1	1.0023	1.0095	1.0117	prostaglandin D receptor activity
4955	9	0	0	0	1	1	1	1.0007	1.0023	0.9985	prostaglandin receptor activity
4954	11	0	0	0	1	1	1	0.9996	0.9999	0.9985	prostanoid receptor activity
4953	11	0	0	0	1	1	1	0.9996	0.9999	0.9985	icosanoid receptor activity
4952	5	1	0	1	0.3738	1	0.6096	0.9085	1.0289	0.9865	dopamine receptor activity
4951	2	0	0	0	1	1	1	1.0064	1.0214	1.0036	cholecystokinin receptor activity
4950	24	1	0	1	0.8944	1	0.9891	1.0117	1.0333	1.0486	chemokine receptor activity
16925	1	1	0	1	0.0893	1	0.1714	0.6504	1.0095	0.734	protein sumoylation
32155	2	0	0	0	1	1	1	1.0064	1.0214	1.0036	cell division site part
16922	2	1	0	1	0.1707	1	0.3135	0.75	1.0214	0.8385	ligand-dependent nuclear receptor binding
32153	2	0	0	0	1	1	1	1.0064	1.0214	1.0036	cell division site
16921	1	0	0	0	1	1	1	1.0023	1.0095	1.0117	pyroglutamyl-peptidase II activity
16920	1	0	0	0	1	1	1	1.0023	1.0095	1.0117	pyroglutamyl-peptidase activity
4949	2	0	0	0	1	1	1	1.0064	1.0214	1.0036	cannabinoid receptor activity
4948	3	0	0	0	1	1	1	0.9999	1.0047	0.9999	calcitonin receptor activity
4947	4	0	0	0	1	1	1	1.0051	1.0201	1.0029	bradykinin receptor activity
4946	3	0	0	0	1	1	1	0.9999	1.0047	0.9999	bombesin receptor activity
4945	6	0	0	0	1	1	1	1.0058	1.0896	0.9985	angiotensin type II receptor activity
4944	3	0	0	0	1	1	1	0.9999	1.0047	0.9999	C5a anaphylatoxin receptor activity
4943	1	0	0	0	1	1	1	1.0023	1.0095	1.0117	C3a anaphylatoxin receptor activity
4942	4	0	0	0	1	1	1	1.0051	1.0201	1.0029	anaphylatoxin receptor activity
4941	1	0	0	0	1	1	1	1.0023	1.0095	1.0117	beta2-adrenergic receptor activity
4940	1	0	0	0	1	1	1	1.0023	1.0095	1.0117	beta1-adrenergic receptor activity
16919	1	0	1	1	1	0.0821	0.1714	1.0023	0.6381	0.734	nardilysin activity
16918	10	0	0	0	1	1	1	1.006	1.0087	0.9985	retinal binding
16917	23	1	0	1	0.8841	1	0.9868	1.0119	1.0333	1.0496	GABA receptor activity
32147	44	4	0	4	0.562	1	0.9575	0.9826	1.0333	1.0601	activation of protein kinase activity
16913	1	0	0	0	1	1	1	1.0023	1.0095	1.0117	follicle-stimulating hormone activity
4939	3	0	1	1	1	0.2267	0.4312	0.9999	0.844	0.9012	beta-adrenergic receptor activity
4938	2	0	0	0	1	1	1	1.0064	1.0214	1.0036	alpha2-adrenergic receptor activity
4937	3	0	0	0	1	1	1	0.9999	1.0047	0.9999	alpha1-adrenergic receptor activity
4936	5	0	0	0	1	1	1	1.0035	1.0289	0.9985	alpha-adrenergic receptor activity
4935	9	0	1	1	1	0.5376	0.8161	1.0007	1.0524	1.0553	adrenoceptor activity
4931	4	0	0	0	1	1	1	1.0051	1.0201	1.0029	ATP-gated cation channel activity
4930	397	19	3	22	0.9995	1	1	0.9951	1.0891	1.0115	G-protein coupled receptor activity
16909	6	1	0	1	0.4297	1	0.6766	0.9344	1.0896	1.0133	SAP kinase activity
16903	25	2	2	4	0.6676	0.6202	0.6426	1.0018	1.0873	0.9995	oxidoreductase activity, acting on the aldehyde or oxo group of donors
16900	1	0	0	0	1	1	1	1.0023	1.0095	1.0117	oxidoreductase activity, acting on the CH-OH group of donors, disulfide as acceptor
4926	11	2	0	2	0.2573	1	0.5862	0.8253	0.9999	0.9722	non-G-protein coupled 7TM receptor activity
4925	1	0	0	0	1	1	1	1.0023	1.0095	1.0117	prolactin receptor activity
4924	2	0	1	1	1	0.1575	0.3135	1.0064	0.7608	0.8385	oncostatin-M receptor activity
4923	1	0	0	0	1	1	1	1.0023	1.0095	1.0117	leukemia inhibitory factor receptor activity
4920	2	1	0	1	0.1707	1	0.3135	0.75	1.0214	0.8385	interleukin-10 receptor activity
4919	1	0	0	0	1	1	1	1.0023	1.0095	1.0117	interleukin-9 receptor activity
4918	2	0	0	0	1	1	1	1.0064	1.0214	1.0036	interleukin-8 receptor activity
4917	2	0	0	0	1	1	1	1.0064	1.0214	1.0036	interleukin-7 receptor activity
4915	2	0	1	1	1	0.1575	0.3135	1.0064	0.7608	0.8385	interleukin-6 receptor activity
4914	2	0	0	0	1	1	1	1.0064	1.0214	1.0036	interleukin-5 receptor activity
4913	2	0	0	0	1	1	1	1.0064	1.0214	1.0036	interleukin-4 receptor activity
4912	2	0	0	0	1	1	1	1.0064	1.0214	1.0036	interleukin-3 receptor activity
4911	3	0	0	0	1	1	1	0.9999	1.0047	0.9999	interleukin-2 receptor activity
4910	2	0	0	0	1	1	1	1.0064	1.0214	1.0036	interleukin-1, Type II, blocking receptor activity
4909	2	0	0	0	1	1	1	1.0064	1.0214	1.0036	interleukin-1, Type I, activating receptor activity
4908	7	0	0	0	1	1	1	1.0057	1.0211	0.9985	interleukin-1 receptor activity
4907	30	2	1	3	0.7624	0.9237	0.9087	1.0096	1.1413	1.0691	interleukin receptor activity
4906	2	0	1	1	1	0.1575	0.3135	1.0064	0.7608	0.8385	interferon-gamma receptor activity
4905	2	0	0	0	1	1	1	1.0064	1.0214	1.0036	interferon-alpha/beta receptor activity
4904	4	0	1	1	1	0.2902	0.5288	1.0051	0.9039	0.9518	interferon receptor activity
4903	1	0	0	0	1	1	1	1.0023	1.0095	1.0117	growth hormone receptor activity
4900	1	0	0	0	1	1	1	1.0023	1.0095	1.0117	erythropoietin receptor activity
32109	1	0	0	0	1	1	1	1.0023	1.0095	1.0117	positive regulation of response to nutrient levels
32107	1	0	0	0	1	1	1	1.0023	1.0095	1.0117	regulation of response to nutrient levels
32106	1	0	0	0	1	1	1	1.0023	1.0095	1.0117	positive regulation of response to extracellular stimulus
32104	1	0	0	0	1	1	1	1.0023	1.0095	1.0117	regulation of response to extracellular stimulus
32103	1	0	0	0	1	1	1	1.0023	1.0095	1.0117	positive regulation of response to external stimulus
32101	1	0	0	0	1	1	1	1.0023	1.0095	1.0117	regulation of response to external stimulus
32100	1	0	0	0	1	1	1	1.0023	1.0095	1.0117	positive regulation of appetite
51299	2	0	0	0	1	1	1	1.0064	1.0214	1.0036	centrosome separation
51298	5	1	0	1	0.3738	1	0.6096	0.9085	1.0289	0.9865	centrosome duplication
51297	12	1	0	1	0.6749	1	0.8954	1	1.0333	1.0686	centrosome organization and biogenesis
51294	1	0	0	0	1	1	1	1.0023	1.0095	1.0117	establishment of spindle orientation
51293	3	0	0	0	1	1	1	0.9999	1.0047	0.9999	establishment of spindle localization
51292	1	1	0	1	0.0893	1	0.1714	0.6504	1.0095	0.734	nuclear pore complex assembly
51291	4	0	0	0	1	1	1	1.0051	1.0201	1.0029	protein heterooligomerization
51290	1	0	0	0	1	1	1	1.0023	1.0095	1.0117	protein heterotetramerization
51289	4	0	0	0	1	1	1	1.0051	1.0201	1.0029	protein homotetramerization
9799	4	0	0	0	1	1	1	1.0051	1.0201	1.0029	determination of symmetry
51287	18	8	0	8	0.0001	1	0.0063	0.004	1.0333	0.0848	NAD binding
9798	4	0	0	0	1	1	1	1.0051	1.0201	1.0029	axis specification
51283	4	0	0	0	1	1	1	1.0051	1.0201	1.0029	negative regulation of sequestering of calcium ion
51282	4	0	0	0	1	1	1	1.0051	1.0201	1.0029	regulation of sequestering of calcium ion
51281	1	0	0	0	1	1	1	1.0023	1.0095	1.0117	positive regulation of release of sequestered calcium ion into cytosol
9792	24	2	2	4	0.6453	0.5976	0.6089	0.9971	1.0735	0.9797	embryonic development (sensu Metazoa)
9791	10	0	0	0	1	1	1	1.006	1.0087	0.9985	post-embryonic development
9790	72	7	4	11	0.4662	0.853	0.7105	0.944	1.1345	1.0294	embryonic development
51279	1	0	0	0	1	1	1	1.0023	1.0095	1.0117	regulation of release of sequestered calcium ion into cytoplasm
51276	238	25	27	52	0.2246	0.0534	0.0345	0.7493	0.3335	0.2783	chromosome organization and biogenesis
51272	9	0	1	1	1	0.5376	0.8161	1.0007	1.0524	1.0553	positive regulation of cell motility
51271	9	0	3	3	1	0.0318	0.1895	1.0007	0.2611	0.7487	negative regulation of cell motility
51270	28	1	4	5	0.9275	0.1939	0.5378	1.0088	0.7864	0.9563	regulation of cell motility
51267	1	0	0	0	1	1	1	1.0023	1.0095	1.0117	CP2 mannose-ethanolamine phosphotransferase activity
51265	1	0	0	0	1	1	1	1.0023	1.0095	1.0117	diolein transacylation activity
51264	1	0	0	0	1	1	1	1.0023	1.0095	1.0117	mono-olein transacylation activity
51262	11	1	0	1	0.643	1	0.8738	0.996	0.9999	1.0685	protein tetramerization
51261	34	4	4	8	0.3614	0.3039	0.2169	0.8935	0.9119	0.7745	protein depolymerization
51260	15	0	0	0	1	1	1	0.9996	1.0333	0.9985	protein homooligomerization
51259	29	1	0	1	0.934	1	0.9958	1.0073	1.0333	1.0432	protein oligomerization
51258	34	3	5	8	0.5963	0.1425	0.2169	0.9904	0.6937	0.7745	protein polymerization
51254	1	0	0	0	1	1	1	1.0023	1.0095	1.0117	positive regulation of RNA metabolism
51253	3	0	0	0	1	1	1	0.9999	1.0047	0.9999	negative regulation of RNA metabolism
51252	12	1	1	2	0.6749	0.6425	0.6355	1	1.0937	0.9982	regulation of RNA metabolism
51251	22	1	1	2	0.8727	0.8484	0.9116	1.0135	1.1343	1.0681	positive regulation of lymphocyte activation
51250	9	1	0	1	0.5694	1	0.8161	0.9856	1.0023	1.0553	negative regulation of lymphocyte activation
51249	36	3	1	4	0.6357	0.9545	0.8872	0.999	1.1383	1.0703	regulation of lymphocyte activation
51248	65	5	7	12	0.7011	0.2836	0.4393	0.9769	0.8798	0.9033	negative regulation of protein metabolism
51247	52	3	3	6	0.8553	0.8117	0.9017	1.0158	1.1278	1.0678	positive regulation of protein metabolism
51246	206	12	27	39	0.9624	0.0103	0.2723	1.0073	0.1474	0.7916	regulation of protein metabolism
51245	3	0	0	0	1	1	1	0.9999	1.0047	0.9999	negative regulation of cellular defense response
9756	2	0	0	0	1	1	1	1.0064	1.0214	1.0036	carbohydrate mediated signaling
51244	2741	232	240	472	0.8463	0.1267	0.4629	1.0111	0.6669	0.9116	regulation of cellular physiological process
9755	9	0	1	1	1	0.5376	0.8161	1.0007	1.0524	1.0553	hormone-mediated signaling
51243	626	60	64	124	0.2992	0.0382	0.0409	0.8292	0.302	0.2988	negative regulation of cellular physiological process
51242	454	32	45	77	0.9397	0.1061	0.5625	1.0122	0.6562	0.9596	positive regulation of cellular physiological process
51241	22	1	1	2	0.8727	0.8484	0.9116	1.0135	1.1343	1.0681	negative regulation of organismal physiological process
51240	59	6	2	8	0.4337	0.9603	0.8158	0.9328	1.1382	1.059	positive regulation of organismal physiological process
51239	150	10	4	14	0.8724	0.9988	0.9978	1.0137	1.1206	1.0384	regulation of organismal physiological process
51238	8	0	0	0	1	1	1	1.0019	1.0196	0.9985	sequestering of metal ion
9749	2	0	1	1	1	0.1575	0.3135	1.0064	0.7608	0.8385	response to glucose stimulus
51236	49	3	4	7	0.826	0.58	0.7584	1.0134	1.0702	1.0433	establishment of RNA localization
51235	25	3	1	4	0.3891	0.8828	0.6426	0.912	1.137	0.9995	maintenance of localization
9746	2	0	1	1	1	0.1575	0.3135	1.0064	0.7608	0.8385	response to hexose stimulus
51234	2078	189	190	379	0.4022	0.0499	0.0781	0.9176	0.3285	0.4475	establishment of localization
51233	3	1	0	1	0.2448	1	0.4312	0.823	1.0047	0.9012	spindle midzone
9743	5	1	1	2	0.3738	0.3485	0.2055	0.9085	0.9484	0.7698	response to carbohydrate stimulus
51231	2	1	0	1	0.1707	1	0.3135	0.75	1.0214	0.8385	spindle elongation
51227	2	1	0	1	0.1707	1	0.3135	0.75	1.0214	0.8385	mitotic spindle assembly
51225	2	1	0	1	0.1707	1	0.3135	0.75	1.0214	0.8385	spindle assembly
51224	11	1	0	1	0.643	1	0.8738	0.996	0.9999	1.0685	negative regulation of protein transport
51223	17	1	1	2	0.7965	0.7672	0.8156	1.0121	1.1156	1.0592	regulation of protein transport
51222	4	0	0	0	1	1	1	1.0051	1.0201	1.0029	positive regulation of protein transport
51220	9	1	0	1	0.5694	1	0.8161	0.9856	1.0023	1.0553	cytoplasmic sequestering of protein
51219	2	0	0	0	1	1	1	1.0064	1.0214	1.0036	phosphoprotein binding
51216	20	3	0	3	0.2628	1	0.6916	0.8298	1.0333	1.0256	cartilage development
9726	1	0	0	0	1	1	1	1.0023	1.0095	1.0117	detection of endogenous stimulus
9725	16	1	1	2	0.7765	0.7463	0.7875	1.0062	1.1078	1.0576	response to hormone stimulus
51213	45	2	5	7	0.9201	0.3089	0.6723	1.0096	0.9119	1.0064	dioxygenase activity
9720	1	0	0	0	1	1	1	1.0023	1.0095	1.0117	detection of hormone stimulus
51209	4	0	0	0	1	1	1	1.0051	1.0201	1.0029	release of sequestered calcium ion into cytosol
51208	5	0	0	0	1	1	1	1.0035	1.0289	0.9985	sequestering of calcium ion
9719	234	38	24	62	0.0002	0.1513	0.0002	0.0081	0.6965	0.0048	response to endogenous stimulus
51205	3	0	0	0	1	1	1	0.9999	1.0047	0.9999	protein insertion into membrane
16899	2	0	0	0	1	1	1	1.0064	1.0214	1.0036	oxidoreductase activity, acting on the CH-OH group of donors, oxygen as acceptor
16896	14	0	2	2	1	0.3212	0.7201	0.9996	0.922	1.0328	exoribonuclease activity, producing 5'-phosphomonoesters
16895	6	2	0	2	0.0939	1	0.2748	0.6512	1.0896	0.7934	exodeoxyribonuclease activity, producing 5'-phosphomonoesters
16894	13	2	0	2	0.326	1	0.6801	0.8821	1.0333	1.02	endonuclease activity, active with either ribo- or deoxyribonucleic acids and producing 3'-phosphomonoesters
16893	22	2	3	5	0.5973	0.2686	0.3216	0.9912	0.8758	0.8432	endonuclease activity, active with either ribo- or deoxyribonucleic acids and producing 5'-phosphomonoesters
16892	11	1	0	1	0.643	1	0.8738	0.996	0.9999	1.0685	endoribonuclease activity, producing 3'-phosphomonoesters
16891	21	2	3	5	0.5715	0.2457	0.2854	0.9857	0.8577	0.7953	endoribonuclease activity, producing 5'-phosphomonoesters
16889	2	1	0	1	0.1707	1	0.3135	0.75	1.0214	0.8385	endodeoxyribonuclease activity, producing 3'-phosphomonoesters
16888	2	0	0	0	1	1	1	1.0064	1.0214	1.0036	endodeoxyribonuclease activity, producing 5'-phosphomonoesters
16887	271	27	48	75	0.3036	0	0	0.8721	0	0.0003	ATPase activity
16886	5	1	1	2	0.3738	0.3485	0.2055	0.478	0.9484	0.7698	ligase activity, forming phosphoric ester bonds
16885	7	2	0	2	0.1239	1	0.3437	0.6803	1.0211	0.8473	ligase activity, forming carbon-carbon bonds
16884	7	3	0	3	0.0189	1	0.1026	0.2461	1.0211	0.4843	carbon-nitrogen ligase activity, with glutamine as amido-N-donor
16882	2	1	0	1	0.1707	1	0.3135	0.75	1.0214	0.8385	cyclo-ligase activity
16881	132	8	24	32	0.9126	0.0002	0.0232	1.0123	0.0031	0.1808	acid-amino acid ligase activity
16880	3	1	0	1	0.2448	1	0.4312	0.823	1.0047	0.9012	acid-ammonia (or amide) ligase activity
16879	159	13	25	38	0.6728	0.0012	0.0179	1.0011	0.0208	0.1632	ligase activity, forming carbon-nitrogen bonds
16878	7	2	1	3	0.1239	0.4511	0.1026	0.6803	1.005	0.4843	acid-thiol ligase activity
16877	14	3	2	5	0.1234	0.3212	0.0762	0.6797	0.922	0.3996	ligase activity, forming carbon-sulfur bonds
16876	43	7	3	10	0.0847	0.6972	0.1908	0.5206	1.1056	0.7469	ligase activity, forming aminoacyl-tRNA and related compounds
16875	43	7	3	10	0.0847	0.6972	0.1908	0.5206	1.1056	0.7469	ligase activity, forming carbon-oxygen bonds
16874	272	33	34	67	0.0434	0.0089	0.001	0.3238	0.1298	0.0192	ligase activity
4897	1	0	0	0	1	1	1	1.0023	1.0095	1.0117	ciliary neurotrophic factor receptor activity
4896	49	2	3	5	0.9411	0.7783	0.9394	1.0077	1.1135	1.0626	hematopoietin/interferon-class (D200-domain) cytokine receptor activity
4891	3	0	0	0	1	1	1	0.9999	1.0047	0.9999	glycine-inhibited chloride channel activity
4890	21	1	0	1	0.8601	1	0.9808	1.0182	1.0333	1.0535	GABA-A receptor activity
16868	10	1	0	1	0.6079	1	0.8476	0.992	1.0087	1.0655	intramolecular transferase activity, phosphotransferases
32098	1	0	0	0	1	1	1	1.0023	1.0095	1.0117	regulation of appetite
16866	14	1	0	1	0.7304	1	0.9283	1.0113	1.0333	1.064	intramolecular transferase activity
32097	1	0	0	0	1	1	1	1.0023	1.0095	1.0117	positive regulation of response to food
16864	9	3	0	3	0.0397	1	0.1895	0.3682	1.0023	0.7487	intramolecular oxidoreductase activity, transposing S-S bonds
32095	1	0	0	0	1	1	1	1.0023	1.0095	1.0117	regulation of response to food
16863	14	1	2	3	0.7304	0.3212	0.44	1.0113	0.922	0.9041	intramolecular oxidoreductase activity, transposing C=C bonds
32094	1	0	0	0	1	1	1	1.0023	1.0095	1.0117	response to food
16862	10	4	0	4	0.0086	1	0.076	0.1636	1.0087	0.394	intramolecular oxidoreductase activity, interconverting keto- and enol-groups
16861	7	3	0	3	0.0189	1	0.1026	0.2461	1.0211	0.4843	intramolecular oxidoreductase activity, interconverting aldoses and ketoses
16860	38	10	2	12	0.0014	0.8308	0.0213	0.0353	1.1288	0.1762	intramolecular oxidoreductase activity
32090	3	2	0	2	0.0225	1	0.0781	0.2989	1.0047	0.4483	Pyrin domain binding
4889	15	1	0	1	0.7546	1	0.9406	1.0101	1.0333	1.0616	nicotinic acetylcholine-activated cation-selective channel activity
4888	759	44	16	60	0.9996	1	1	0.9941	1.0887	1.0109	transmembrane receptor activity
4887	6	2	0	2	0.0939	1	0.2748	0.6512	1.0896	0.7934	thyroid hormone receptor activity
4886	3	1	0	1	0.2448	1	0.4312	0.823	1.0047	0.9012	retinoid-X receptor activity
4883	1	0	0	0	1	1	1	1.0023	1.0095	1.0117	glucocorticoid receptor activity
4882	2	0	0	0	1	1	1	1.0064	1.0214	1.0036	androgen receptor activity
16859	30	3	8	11	0.5096	0.0023	0.0083	0.9642	0.0373	0.0912	cis-trans isomerase activity
16857	6	1	0	1	0.4297	1	0.6766	0.9344	1.0896	1.0133	racemase and epimerase activity, acting on carbohydrates and derivatives
32089	1	0	0	0	1	1	1	1.0023	1.0095	1.0117	NACHT domain binding
32088	1	0	0	0	1	1	1	1.0023	1.0095	1.0117	inhibition of NF-kappaB transcription factor
16855	2	0	0	0	1	1	1	1.0064	1.0214	1.0036	racemase and epimerase activity, acting on amino acids and derivatives
16854	11	1	0	1	0.643	1	0.8738	0.996	0.9999	1.0685	racemase and epimerase activity
16853	107	16	11	27	0.0278	0.262	0.0215	0.3232	0.873	0.1757	isomerase activity
4879	53	6	2	8	0.3352	0.9392	0.7094	0.8821	1.1365	1.0295	ligand-dependent nuclear receptor activity
4877	1	0	0	0	1	1	1	1.0023	1.0095	1.0117	complement component C3b receptor activity
4876	1	0	0	0	1	1	1	1.0023	1.0095	1.0117	complement component C3a receptor activity
4875	3	0	0	0	1	1	1	0.9999	1.0047	0.9999	complement receptor activity
4873	3	1	0	1	0.2448	1	0.4312	0.823	1.0047	0.9012	asialoglycoprotein receptor activity
4872	1153	81	42	123	0.994	1	1	1.0016	1.0952	1.0159	receptor activity
4871	2007	147	115	262	0.998	1	1	0.9988	1.1053	1.0176	signal transducer activity
16849	18	1	0	1	0.8147	1	0.9662	1.0133	1.0333	1.0565	phosphorus-oxygen lyase activity
16847	4	0	0	0	1	1	1	1.0051	1.0201	1.0029	1-aminocyclopropane-1-carboxylate synthase activity
16846	9	0	0	0	1	1	1	1.0007	1.0023	0.9985	carbon-sulfur lyase activity
16844	1	0	0	0	1	1	1	1.0023	1.0095	1.0117	strictosidine synthase activity
16843	1	0	0	0	1	1	1	1.0023	1.0095	1.0117	amine-lyase activity
16842	2	0	0	0	1	1	1	1.0064	1.0214	1.0036	amidine-lyase activity
16841	4	0	0	0	1	1	1	1.0051	1.0201	1.0029	ammonia-lyase activity
16840	7	0	0	0	1	1	1	1.0057	1.0211	0.9985	carbon-nitrogen lyase activity
4869	18	2	1	3	0.487	0.7863	0.6183	0.9569	1.1177	0.9916	cysteine protease inhibitor activity
4867	70	5	4	9	0.7612	0.8373	0.8697	1.0081	1.1312	1.0698	serine-type endopeptidase inhibitor activity
4866	108	10	6	16	0.5017	0.8876	0.7771	0.9628	1.1363	1.0468	endopeptidase inhibitor activity
4865	4	0	1	1	1	0.2902	0.5288	1.0051	0.9039	0.9518	type 1 serine/threonine specific protein phosphatase inhibitor activity
4864	21	0	2	2	1	0.524	0.8972	0.9996	1.0375	1.0682	protein phosphatase inhibitor activity
4862	3	1	0	1	0.2448	1	0.4312	0.823	1.0047	0.9012	cAMP-dependent protein kinase inhibitor activity
4861	9	2	2	4	0.1889	0.1651	0.0526	0.7674	0.7769	0.3297	cyclin-dependent protein kinase inhibitor activity
4860	28	4	5	9	0.2373	0.0748	0.039	0.7896	0.4118	0.2968	protein kinase inhibitor activity
16838	2	1	1	2	0.1707	0.1575	0.0294	0.75	0.7608	0.2612	carbon-oxygen lyase activity, acting on phosphates
16836	44	8	0	8	0.0389	1	0.4893	0.356	1.0333	0.932	hydro-lyase activity
16835	53	9	1	10	0.0435	0.9894	0.4247	0.4084	1.131	0.8803	carbon-oxygen lyase activity
16833	2	0	0	0	1	1	1	1.0064	1.0214	1.0036	oxo-acid-lyase activity
16832	5	1	0	1	0.3738	1	0.6096	0.9085	1.0289	0.9865	aldehyde-lyase activity
16831	23	3	1	4	0.3387	0.8609	0.5733	0.8856	1.132	0.9653	carboxy-lyase activity
16830	32	4	1	5	0.3195	0.9358	0.6627	0.873	1.1367	1.0056	carbon-carbon lyase activity
4859	7	1	1	2	0.4807	0.4511	0.3437	0.9535	1.005	0.8473	phospholipase inhibitor activity
4857	203	16	15	31	0.7373	0.7035	0.7886	1.01	1.1018	1.0574	enzyme inhibitor activity
4856	1	0	0	0	1	1	1	1.0023	1.0095	1.0117	xylulokinase activity
4855	1	0	0	0	1	1	1	1.0023	1.0095	1.0117	xanthine oxidase activity
4854	2	0	0	0	1	1	1	1.0064	1.0214	1.0036	xanthine dehydrogenase activity
4853	1	0	0	0	1	1	1	1.0023	1.0095	1.0117	uroporphyrinogen decarboxylase activity
4852	1	1	0	1	0.0893	1	0.1714	0.6504	1.0095	0.734	uroporphyrinogen-III synthase activity
4850	2	0	1	1	1	0.1575	0.3135	1.0064	0.7608	0.8385	uridine phosphorylase activity
16829	129	14	2	16	0.2615	0.9998	0.9449	0.8278	1.1121	1.0625	lyase activity
16826	1	0	0	0	1	1	1	1.0023	1.0095	1.0117	hydrolase activity, acting on acid sulfur-nitrogen bonds
16823	2	0	0	0	1	1	1	1.0064	1.0214	1.0036	hydrolase activity, acting on acid carbon-carbon bonds, in ketonic substances
16822	2	0	0	0	1	1	1	1.0064	1.0214	1.0036	hydrolase activity, acting on acid carbon-carbon bonds
16820	104	9	12	21	0.5906	0.1445	0.2383	0.9904	0.694	0.7816	hydrolase activity, acting on acid anhydrides, catalyzing transmembrane movement of substances
4849	4	1	0	1	0.3123	1	0.5288	0.8726	1.0201	0.9518	uridine kinase activity
4844	3	1	0	1	0.2448	1	0.4312	0.823	1.0047	0.9012	uracil DNA N-glycosylase activity
4843	55	6	5	11	0.368	0.4753	0.3385	0.8943	1.0164	0.8477	ubiquitin-specific protease activity
4842	113	7	21	28	0.8883	0.0003	0.0245	1.0104	0.0055	0.1874	ubiquitin-protein ligase activity
4840	26	4	8	12	0.1983	0.0008	0.0006	0.7725	0.0175	0.0099	ubiquitin conjugating enzyme activity
16818	471	51	74	125	0.0853	0	0	0.6508	0	0	hydrolase activity, acting on acid anhydrides, in phosphorus-containing anhydrides
16817	473	51	74	125	0.0901	0	0	0.6522	0	0	hydrolase activity, acting on acid anhydrides
16815	1	1	0	1	0.0893	1	0.1714	0.6504	1.0095	0.734	hydrolase activity, acting on carbon-nitrogen (but not peptide) bonds, in nitriles
16814	22	3	1	4	0.3133	0.8484	0.5359	0.8733	1.1343	0.9555	hydrolase activity, acting on carbon-nitrogen (but not peptide) bonds, in cyclic amidines
16813	9	0	0	0	1	1	1	1.0007	1.0023	0.9985	hydrolase activity, acting on carbon-nitrogen (but not peptide) bonds, in linear amidines
16812	9	1	1	2	0.5694	0.5376	0.4733	0.9856	1.0524	0.9236	hydrolase activity, acting on carbon-nitrogen (but not peptide) bonds, in cyclic amides
16811	44	1	2	3	0.9838	0.8866	0.9872	1.0027	1.1367	1.0487	hydrolase activity, acting on carbon-nitrogen (but not peptide) bonds, in linear amides
16810	87	8	4	12	0.5205	0.9343	0.8352	0.9674	1.1389	1.0598	hydrolase activity, acting on carbon-nitrogen (but not peptide) bonds
4839	3	0	1	1	1	0.2267	0.4312	0.9999	0.844	0.9012	ubiquitin activating enzyme activity
4838	1	0	0	0	1	1	1	1.0023	1.0095	1.0117	tyrosine transaminase activity
4835	9	0	0	0	1	1	1	1.0007	1.0023	0.9985	tubulin-tyrosine ligase activity
4833	1	0	0	0	1	1	1	1.0023	1.0095	1.0117	tryptophan 2,3-dioxygenase activity
4832	1	0	0	0	1	1	1	1.0023	1.0095	1.0117	valine-tRNA ligase activity
4831	2	1	0	1	0.1707	1	0.3135	0.75	1.0214	0.8385	tyrosine-tRNA ligase activity
4830	2	0	0	0	1	1	1	1.0064	1.0214	1.0036	tryptophan-tRNA ligase activity
16808	2	0	0	0	1	1	1	1.0064	1.0214	1.0036	proprotein convertase activity
32039	9	0	0	0	1	1	1	1.0007	1.0023	0.9985	integrator complex
16806	12	0	1	1	1	0.6425	0.8954	0.9996	1.0937	1.0686	dipeptidyl-peptidase and tripeptidyl-peptidase activity
16805	10	0	1	1	1	0.5756	0.8476	1.006	1.0686	1.0655	dipeptidase activity
16804	1	0	0	0	1	1	1	1.0023	1.0095	1.0117	prolyl aminopeptidase activity
16803	5	1	0	1	0.3738	1	0.6096	0.9085	1.0289	0.9865	ether hydrolase activity
16802	3	2	0	2	0.0225	1	0.0781	0.2989	1.0047	0.4483	trialkylsulfonium hydrolase activity
16801	8	3	0	3	0.0283	1	0.1439	0.3199	1.0196	0.5823	hydrolase activity, acting on ether bonds
44007	3	0	0	0	1	1	1	0.9999	1.0047	0.9999	dissemination or transmission of organism from host
44004	3	0	0	0	1	1	1	0.9999	1.0047	0.9999	disruption of host cells
44003	3	0	0	0	1	1	1	0.9999	1.0047	0.9999	modification of host morphology or physiology
4829	2	1	0	1	0.1707	1	0.3135	0.75	1.0214	0.8385	threonine-tRNA ligase activity
4828	2	0	0	0	1	1	1	1.0064	1.0214	1.0036	serine-tRNA ligase activity
4827	2	1	0	1	0.1707	1	0.3135	0.75	1.0214	0.8385	proline-tRNA ligase activity
4826	4	1	0	1	0.3123	1	0.5288	0.8726	1.0201	0.9518	phenylalanine-tRNA ligase activity
4825	2	1	0	1	0.1707	1	0.3135	0.75	1.0214	0.8385	methionine-tRNA ligase activity
4824	1	0	0	0	1	1	1	1.0023	1.0095	1.0117	lysine-tRNA ligase activity
4823	2	0	0	0	1	1	1	1.0064	1.0214	1.0036	leucine-tRNA ligase activity
4822	2	0	0	0	1	1	1	1.0064	1.0214	1.0036	isoleucine-tRNA ligase activity
4821	2	0	0	0	1	1	1	1.0064	1.0214	1.0036	histidine-tRNA ligase activity
4820	3	0	0	0	1	1	1	0.9999	1.0047	0.9999	glycine-tRNA ligase activity
32020	1	0	0	0	1	1	1	1.0023	1.0095	1.0117	ISG15-protein conjugation
4819	1	1	0	1	0.0893	1	0.1714	0.6504	1.0095	0.734	glutamine-tRNA ligase activity
4818	2	2	0	2	0.008	1	0.0294	0.1527	1.0214	0.2612	glutamate-tRNA ligase activity
4817	3	0	0	0	1	1	1	0.9999	1.0047	0.9999	cysteine-tRNA ligase activity
4816	2	0	1	1	1	0.1575	0.3135	1.0064	0.7608	0.8385	asparagine-tRNA ligase activity
4815	4	1	2	3	0.3123	0.0361	0.0175	0.8726	0.2993	0.1627	aspartate-tRNA ligase activity
4814	3	0	1	1	1	0.2267	0.4312	0.9999	0.844	0.9012	arginine-tRNA ligase activity
4813	3	0	0	0	1	1	1	0.9999	1.0047	0.9999	alanine-tRNA ligase activity
4812	43	7	3	10	0.0847	0.6972	0.1908	0.5206	1.1056	0.7469	aminoacyl-tRNA ligase activity
4811	1	0	0	0	1	1	1	1.0023	1.0095	1.0117	tRNA isopentenyltransferase activity
4810	1	0	0	0	1	1	1	1.0023	1.0095	1.0117	tRNA adenylyltransferase activity
32012	13	2	1	3	0.326	0.6719	0.3903	0.8821	1.1014	0.8692	regulation of ARF protein signal transduction
32011	13	2	1	3	0.326	0.6719	0.3903	0.8821	1.1014	0.8692	ARF protein signal transduction
47977	1	0	0	0	1	1	1	1.0023	1.0095	1.0117	hepoxilin-epoxide hydrolase activity
4809	1	0	0	0	1	1	1	1.0023	1.0095	1.0117	tRNA (guanine-N2-)-methyltransferase activity
4808	2	0	0	0	1	1	1	1.0064	1.0214	1.0036	tRNA (5-methylaminomethyl-2-thiouridylate)-methyltransferase activity
4807	1	0	0	0	1	1	1	1.0023	1.0095	1.0117	triose-phosphate isomerase activity
4806	8	0	0	0	1	1	1	1.0019	1.0196	0.9985	triacylglycerol lipase activity
20037	78	8	4	12	0.3962	0.8925	0.7059	0.9178	1.1362	1.0289	heme binding
4803	1	0	0	0	1	1	1	1.0023	1.0095	1.0117	transposase activity
4802	2	1	0	1	0.1707	1	0.3135	0.75	1.0214	0.8385	transketolase activity
4801	1	1	0	1	0.0893	1	0.1714	0.6504	1.0095	0.734	transaldolase activity
4800	2	0	0	0	1	1	1	1.0064	1.0214	1.0036	thyroxine 5'-deiodinase activity
32002	1	1	0	1	0.0893	1	0.1714	0.6504	1.0095	0.734	interleukin-28 receptor complex
32000	1	0	0	0	1	1	1	1.0023	1.0095	1.0117	positive regulation of fatty acid beta-oxidation
47963	1	0	0	0	1	1	1	1.0023	1.0095	1.0117	glycine N-choloyltransferase activity
20027	4	0	0	0	1	1	1	1.0051	1.0201	1.0029	hemoglobin metabolism
47936	1	0	1	1	1	0.0821	0.1714	1.0023	0.6381	0.734	glucose 1-dehydrogenase activity
51188	93	9	11	20	0.4526	0.1396	0.1625	0.9383	0.6938	0.5937	cofactor biosynthesis
51187	27	9	3	12	0.0004	0.3842	0.0009	0.0144	0.9739	0.0159	cofactor catabolism
51186	152	24	16	40	0.0042	0.1821	0.0028	0.0806	0.7869	0.0331	cofactor metabolism
51185	1	0	0	0	1	1	1	1.0023	1.0095	1.0117	coenzyme transporter activity
51184	10	0	1	1	1	0.5756	0.8476	1.006	1.0686	1.0655	cofactor transporter activity
51183	9	1	1	2	0.5694	0.5376	0.4733	0.9856	1.0524	0.9236	vitamin transporter activity
51181	9	0	1	1	1	0.5376	0.8161	1.0007	1.0524	1.0553	cofactor transport
51180	14	1	1	2	0.7304	0.6988	0.7201	1.0113	1.1057	1.0328	vitamin transport
51179	2099	191	193	384	0.3986	0.0402	0.0667	0.9183	0.3055	0.3558	localization
51174	31	0	2	2	1	0.7354	0.9783	0.9996	1.1087	1.0539	regulation of phosphorus metabolism
51171	1	0	0	0	1	1	1	1.0023	1.0095	1.0117	regulation of nitrogen metabolism
51170	58	6	5	11	0.4174	0.5231	0.4088	0.9215	1.036	0.8713	nuclear import
51169	109	9	9	18	0.6476	0.5437	0.6094	0.9989	1.0538	0.9794	nuclear transport
51168	54	4	4	8	0.7229	0.6576	0.7296	1.0102	1.0953	1.0331	nuclear export
51156	1	1	0	1	0.0893	1	0.1714	0.6504	1.0095	0.734	glucose 6-phosphate metabolism
51151	2	0	0	0	1	1	1	1.0064	1.0214	1.0036	negative regulation of smooth muscle cell differentiation
51150	2	0	0	0	1	1	1	1.0064	1.0214	1.0036	regulation of smooth muscle cell differentiation
51148	2	0	0	0	1	1	1	1.0064	1.0214	1.0036	negative regulation of muscle cell differentiation
51147	2	0	0	0	1	1	1	1.0064	1.0214	1.0036	regulation of muscle cell differentiation
51145	2	0	0	0	1	1	1	1.0064	1.0214	1.0036	smooth muscle cell differentiation
9653	573	38	46	84	0.9832	0.588	0.9551	1.0022	1.0722	1.0606	morphogenesis
9650	1	0	0	0	1	1	1	1.0023	1.0095	1.0117	UV protection
9649	1	0	0	0	1	1	1	1.0023	1.0095	1.0117	entrainment of circadian clock
9648	1	0	1	1	1	0.0821	0.1714	1.0023	0.6381	0.734	photoperiodism
51131	3	0	0	0	1	1	1	0.9999	1.0047	0.9999	chaperone-mediated protein complex assembly
9642	1	0	0	0	1	1	1	1.0023	1.0095	1.0117	response to light intensity
51130	5	0	0	0	1	1	1	1.0035	1.0289	0.9985	positive regulation of cell organization and biogenesis
51129	35	4	4	8	0.3824	0.3231	0.2419	0.9113	0.9231	0.7831	negative regulation of cell organization and biogenesis
51128	56	4	7	11	0.7492	0.1731	0.3618	1.011	0.7788	0.8538	regulation of cell organization and biogenesis
9636	9	2	1	3	0.1889	0.5376	0.1895	0.7674	1.0524	0.7487	response to toxin
51124	2	0	0	0	1	1	1	1.0064	1.0214	1.0036	synaptic growth at neuromuscular junction
51123	4	2	0	2	0.0424	1	0.1386	0.4034	1.0201	0.5696	transcriptional preinitiation complex formation
51119	35	3	0	3	0.6163	1	0.9536	0.9935	1.0333	1.061	sugar transporter activity
51117	2	0	0	0	1	1	1	1.0064	1.0214	1.0036	ATPase binding
9628	367	27	24	51	0.8809	0.9032	0.9625	1.0105	1.1369	1.0593	response to abiotic stimulus
9621	1	0	0	0	1	1	1	1.0023	1.0095	1.0117	response to pathogenic fungi
9620	13	0	0	0	1	1	1	0.9996	1.0333	0.9985	response to fungi
9618	15	2	1	3	0.3929	0.7236	0.4881	0.9167	1.1077	0.9315	response to pathogenic bacteria
51106	1	0	0	0	1	1	1	1.0023	1.0095	1.0117	positive regulation of DNA ligation
9617	66	3	2	5	0.9421	0.9761	0.9927	1.0074	1.1333	1.0471	response to bacteria
51105	1	0	0	0	1	1	1	1.0023	1.0095	1.0117	regulation of DNA ligation
9615	61	9	4	13	0.0909	0.7489	0.2375	0.6514	1.1072	0.7842	response to virus
51103	2	2	0	2	0.008	1	0.0294	0.1527	1.0214	0.2612	DNA ligation during DNA repair
9613	487	40	13	53	0.7384	1	1	1.0106	1.1016	1.0233	response to pest, pathogen or parasite
51101	7	2	0	2	0.1239	1	0.3437	0.6803	1.0211	0.8473	regulation of DNA binding
9612	6	0	0	0	1	1	1	1.0058	1.0896	0.9985	response to mechanical stimulus
51100	2	1	0	1	0.1707	1	0.3135	0.75	1.0214	0.8385	negative regulation of binding
9611	359	30	12	42	0.6789	1	0.9985	1.0009	1.1085	1.0365	response to wounding
9607	809	66	30	96	0.8055	1	1	1.013	1.1007	1.0213	response to biotic stimulus
9605	464	35	13	48	0.8776	1	1	1.0116	1.103	1.0219	response to external stimulus
16799	14	1	0	1	0.7304	1	0.9283	1.0113	1.0333	1.064	hydrolase activity, hydrolyzing N-glycosyl compounds
16798	83	6	4	10	0.7628	0.918	0.922	1.0076	1.1409	1.0649	hydrolase activity, acting on glycosyl bonds
16796	19	2	2	4	0.5163	0.47	0.4153	0.9657	1.0117	0.8759	exonuclease activity, active with either ribo- or deoxyribonucleic acids and producing 5'-phosphomonoesters
16791	198	19	25	44	0.407	0.0202	0.0379	0.9208	0.2239	0.2816	phosphoric monoester hydrolase activity
16790	66	9	5	14	0.1317	0.6401	0.2319	0.6822	1.0925	0.784	thiolester hydrolase activity
16789	95	10	3	13	0.3418	0.987	0.8506	0.8874	1.1314	1.0655	carboxylic ester hydrolase activity
16788	512	52	39	91	0.18	0.715	0.3683	0.7661	1.1048	0.8562	hydrolase activity, acting on ester bonds
16787	1619	153	154	307	0.2297	0.0242	0.021	0.8204	0.2405	0.1754	hydrolase activity
16784	1	1	0	1	0.0893	1	0.1714	0.6504	1.0095	0.734	3-mercaptopyruvate sulfurtransferase activity
16783	3	3	0	3	0.0007	1	0.005	0.026	1.0047	0.0749	sulfurtransferase activity
16782	44	5	2	7	0.3569	0.8866	0.6481	0.8885	1.1367	1.0012	transferase activity, transferring sulfur-containing groups
16781	2	2	0	2	0.008	1	0.0294	0.1527	1.0214	0.2612	phosphotransferase activity, paired acceptors
16780	11	0	1	1	1	0.6105	0.8738	0.9996	1.0837	1.0685	phosphotransferase activity, for other substituted phosphate groups
16779	104	14	10	24	0.0788	0.3491	0.073	0.5134	0.9485	0.3789	nucleotidyltransferase activity
16778	5	1	1	2	0.3738	0.3485	0.2055	0.9085	0.9484	0.7698	diphosphotransferase activity
16776	33	3	2	5	0.5756	0.7666	0.6902	0.9856	1.1138	1.0234	phosphotransferase activity, phosphate group as acceptor
16775	13	2	1	3	0.326	0.6719	0.3903	0.8821	1.1014	0.8692	phosphotransferase activity, nitrogenous group as acceptor
16774	4	0	0	0	1	1	1	1.0051	1.0201	1.0029	phosphotransferase activity, carboxyl group as acceptor
16773	602	71	57	128	0.0089	0.1412	0.0042	0.1652	0.6933	0.0516	phosphotransferase activity, alcohol group as acceptor
16772	802	97	75	172	0.0011	0.1256	0.0007	0.0337	0.6669	0.0107	transferase activity, transferring phosphorus-containing groups
4799	1	0	0	0	1	1	1	1.0023	1.0095	1.0117	thymidylate synthase activity
4798	1	1	0	1	0.0893	1	0.1714	0.6504	1.0095	0.734	thymidylate kinase activity
4797	2	0	0	0	1	1	1	1.0064	1.0214	1.0036	thymidine kinase activity
4796	1	0	0	0	1	1	1	1.0023	1.0095	1.0117	thromboxane-A synthase activity
4795	1	1	0	1	0.0893	1	0.1714	0.6504	1.0095	0.734	threonine synthase activity
4792	2	2	0	2	0.008	1	0.0294	0.1527	1.0214	0.2612	thiosulfate sulfurtransferase activity
4791	3	0	0	0	1	1	1	0.9999	1.0047	0.9999	thioredoxin-disulfide reductase activity
16769	29	5	0	5	0.1115	1	0.5711	0.6729	1.0333	0.9639	transferase activity, transferring nitrogenous groups
16768	1	0	0	0	1	1	1	1.0023	1.0095	1.0117	spermine synthase activity
16765	39	6	3	9	0.1304	0.6317	0.2144	0.6815	1.0931	0.7763	transferase activity, transferring alkyl or aryl (other than methyl) groups
16763	39	3	4	7	0.6896	0.3998	0.5128	1.0023	0.9806	0.9392	transferase activity, transferring pentosyl groups
4788	1	0	0	0	1	1	1	1.0023	1.0095	1.0117	thiamin diphosphokinase activity
4785	3	0	0	0	1	1	1	0.9999	1.0047	0.9999	copper, zinc superoxide dismutase activity
4784	6	1	0	1	0.4297	1	0.6766	0.9344	1.0896	1.0133	superoxide dismutase activity
4782	1	0	0	0	1	1	1	1.0023	1.0095	1.0117	sulfinoalanine decarboxylase activity
4781	2	0	1	1	1	0.1575	0.3135	1.0064	0.7608	0.8385	sulfate adenylyltransferase (ATP) activity
16758	132	9	15	24	0.8447	0.1237	0.4108	1.0151	0.6698	0.8732	transferase activity, transferring hexosyl groups
16757	203	12	20	32	0.9571	0.2276	0.7284	1.0049	0.85	1.0342	transferase activity, transferring glycosyl groups
16755	14	0	0	0	1	1	1	0.9996	1.0333	0.9985	transferase activity, transferring amino-acyl groups
16751	1	0	0	0	1	1	1	1.0023	1.0095	1.0117	S-succinyltransferase activity
4779	2	0	1	1	1	0.1575	0.3135	1.0064	0.7608	0.8385	sulfate adenylyltransferase activity
4777	1	0	0	0	1	1	1	1.0023	1.0095	1.0117	succinate-semialdehyde dehydrogenase activity
4776	2	1	0	1	0.1707	1	0.3135	0.75	1.0214	0.8385	succinate-CoA ligase (GDP-forming) activity
4775	1	0	1	1	1	0.0821	0.1714	1.0023	0.6381	0.734	succinate-CoA ligase (ADP-forming) activity
4774	3	1	1	2	0.2448	0.2267	0.0781	0.823	0.844	0.4483	succinate-CoA ligase activity
4773	1	0	0	0	1	1	1	1.0023	1.0095	1.0117	steryl-sulfatase activity
4772	3	0	2	2	1	0.0191	0.0781	0.9999	0.225	0.4483	sterol O-acyltransferase activity
4771	2	0	0	0	1	1	1	1.0064	1.0214	1.0036	sterol esterase activity
16749	2	0	0	0	1	1	1	1.0064	1.0214	1.0036	N-succinyltransferase activity
16748	3	0	0	0	1	1	1	0.9999	1.0047	0.9999	succinyltransferase activity
16747	126	9	13	22	0.804	0.234	0.4995	1.0102	0.8537	0.9355	transferase activity, transferring groups other than amino-acyl groups
16746	130	10	13	23	0.7354	0.2692	0.4703	1.0109	0.8756	0.9142	transferase activity, transferring acyl groups
16744	3	2	0	2	0.0225	1	0.0781	0.2989	1.0047	0.4483	transferase activity, transferring aldehyde or ketonic groups
16743	2	1	0	1	0.1707	1	0.3135	0.75	1.0214	0.8385	carboxyl- and carbamoyltransferase activity
16742	5	2	1	3	0.0665	0.3485	0.0383	0.478	0.9484	0.2984	hydroxymethyl-, formyl- and related transferase activity
16741	93	15	4	19	0.0174	0.9533	0.2355	0.2316	1.1372	0.7838	transferase activity, transferring one-carbon groups
16740	1355	155	118	273	0.0005	0.2538	0.0012	0.0181	0.862	0.0199	transferase activity
4769	5	1	1	2	0.3738	0.3485	0.2055	0.9085	0.9484	0.7698	steroid delta-isomerase activity
4768	2	1	0	1	0.1707	1	0.3135	0.75	1.0214	0.8385	stearoyl-CoA 9-desaturase activity
4767	4	0	0	0	1	1	1	1.0051	1.0201	1.0029	sphingomyelin phosphodiesterase activity
4766	2	1	0	1	0.1707	1	0.3135	0.75	1.0214	0.8385	spermidine synthase activity
4765	2	1	0	1	0.1707	1	0.3135	0.75	1.0214	0.8385	shikimate kinase activity
4760	1	0	0	0	1	1	1	1.0023	1.0095	1.0117	serine-pyruvate transaminase activity
16731	1	0	0	0	1	1	1	1.0023	1.0095	1.0117	oxidoreductase activity, acting on iron-sulfur proteins as donors, NAD or NADP as acceptor
16730	1	0	0	0	1	1	1	1.0023	1.0095	1.0117	oxidoreductase activity, acting on iron-sulfur proteins as donors
4759	20	2	2	4	0.5445	0.4975	0.4566	0.9793	1.0301	0.9108	serine esterase activity
4758	2	0	0	0	1	1	1	1.0064	1.0214	1.0036	serine C-palmitoyltransferase activity
4757	1	0	0	0	1	1	1	1.0023	1.0095	1.0117	sepiapterin reductase activity
4756	2	2	0	2	0.008	1	0.0294	0.1527	1.0214	0.2612	selenide, water dikinase activity
4753	2	1	0	1	0.1707	1	0.3135	0.75	1.0214	0.8385	saccharopine dehydrogenase activity
4751	1	1	0	1	0.0893	1	0.1714	0.6504	1.0095	0.734	ribose-5-phosphate isomerase activity
4750	1	1	0	1	0.0893	1	0.1714	0.6504	1.0095	0.734	ribulose-phosphate 3-epimerase activity
16728	4	0	2	2	1	0.0361	0.1386	1.0051	0.2993	0.5696	oxidoreductase activity, acting on CH2 groups, disulfide as acceptor
16727	1	0	0	0	1	1	1	1.0023	1.0095	1.0117	oxidoreductase activity, acting on CH2 groups, oxygen as acceptor
16726	2	0	0	0	1	1	1	1.0064	1.0214	1.0036	oxidoreductase activity, acting on CH2 groups, NAD or NADP as acceptor
16725	6	0	2	2	1	0.0809	0.2748	1.0058	0.4429	0.7934	oxidoreductase activity, acting on CH2 groups
16724	2	0	0	0	1	1	1	1.0064	1.0214	1.0036	oxidoreductase activity, oxidizing metal ions, oxygen as acceptor
16723	3	1	0	1	0.2448	1	0.4312	0.823	1.0047	0.9012	oxidoreductase activity, oxidizing metal ions, NAD or NADP as acceptor
16722	5	1	0	1	0.3738	1	0.6096	0.9085	1.0289	0.9865	oxidoreductase activity, oxidizing metal ions
16721	6	1	0	1	0.4297	1	0.6766	0.9344	1.0896	1.0133	oxidoreductase activity, acting on superoxide radicals as acceptor
4749	4	1	1	2	0.3123	0.2902	0.1386	0.8726	0.9039	0.5696	ribose phosphate diphosphokinase activity
4748	4	0	2	2	1	0.0361	0.1386	1.0051	0.2993	0.5696	ribonucleoside-diphosphate reductase activity
4747	1	0	0	0	1	1	1	1.0023	1.0095	1.0117	ribokinase activity
4745	6	0	1	1	1	0.402	0.6766	1.0058	0.9837	1.0133	retinol dehydrogenase activity
4743	3	1	1	2	0.2448	0.2267	0.0781	0.823	0.844	0.4483	pyruvate kinase activity
4742	1	0	0	0	1	1	1	1.0023	1.0095	1.0117	dihydrolipoyllysine-residue acetyltransferase activity
4741	1	0	0	0	1	1	1	1.0023	1.0095	1.0117	[pyruvate dehydrogenase (lipoamide)] phosphatase activity
4740	4	0	0	0	1	1	1	1.0051	1.0201	1.0029	[pyruvate dehydrogenase (lipoamide)] kinase activity
16717	4	3	1	4	0.0027	0.2902	0.0009	0.0645	0.9039	0.019	oxidoreductase activity, acting on paired donors, with oxidation of a pair of donors resulting in the reduction of molecular oxygen to two molecules of water
16716	1	0	0	0	1	1	1	1.0023	1.0095	1.0117	oxidoreductase activity, acting on paired donors, with incorporation or reduction of molecular oxygen, another compound as one donor, and incorporation of one atom of oxygen
16715	3	0	1	1	1	0.2267	0.4312	0.9999	0.844	0.9012	oxidoreductase activity, acting on paired donors, with incorporation or reduction of molecular oxygen, reduced ascorbate as one donor, and incorporation of one atom of oxygen
16714	2	0	0	0	1	1	1	1.0064	1.0214	1.0036	oxidoreductase activity, acting on paired donors, with incorporation or reduction of molecular oxygen, reduced pteridine as one donor, and incorporation of one atom of oxygen
16713	5	0	0	0	1	1	1	1.0035	1.0289	0.9985	oxidoreductase activity, acting on paired donors, with incorporation or reduction of molecular oxygen, reduced iron-sulfur protein as one donor, and incorporation of one atom of oxygen
16712	26	3	3	6	0.414	0.3612	0.2801	0.9218	0.9594	0.793	oxidoreductase activity, acting on paired donors, with incorporation or reduction of molecular oxygen, reduced flavin or flavoprotein as one donor, and incorporation of one atom of oxygen
4739	3	0	0	0	1	1	1	0.9999	1.0047	0.9999	pyruvate dehydrogenase (acetyl-transferring) activity
4738	3	0	0	0	1	1	1	0.9999	1.0047	0.9999	pyruvate dehydrogenase activity
4736	1	1	0	1	0.0893	1	0.1714	0.6504	1.0095	0.734	pyruvate carboxylase activity
4735	3	1	0	1	0.2448	1	0.4312	0.823	1.0047	0.9012	pyrroline-5-carboxylate reductase activity
4733	1	1	0	1	0.0893	1	0.1714	0.6504	1.0095	0.734	pyridoxamine-phosphate oxidase activity
4731	1	0	0	0	1	1	1	1.0023	1.0095	1.0117	purine-nucleoside phosphorylase activity
4730	7	1	0	1	0.4807	1	0.732	0.9535	1.0211	1.0351	pseudouridylate synthase activity
16709	20	2	0	2	0.5445	1	0.8807	0.9793	1.0333	1.069	oxidoreductase activity, acting on paired donors, with incorporation or reduction of molecular oxygen, NAD or NADH as one donor, and incorporation of one atom of oxygen
16706	21	0	4	4	1	0.0881	0.4969	0.9996	0.6488	0.9358	oxidoreductase activity, acting on paired donors, with incorporation or reduction of molecular oxygen, 2-oxoglutarate as one donor, and incorporation of one atom each of oxygen into both donors
16705	93	9	10	19	0.4526	0.2316	0.2355	0.9383	0.8531	0.7838	oxidoreductase activity, acting on paired donors, with incorporation or reduction of molecular oxygen
16702	45	2	5	7	0.9201	0.3089	0.6723	1.0096	0.9119	1.0064	oxidoreductase activity, acting on single donors with incorporation of molecular oxygen, incorporation of two atoms of oxygen
16701	46	2	5	7	0.926	0.3255	0.6955	1.0081	0.9253	1.0267	oxidoreductase activity, acting on single donors with incorporation of molecular oxygen
4729	1	0	0	0	1	1	1	1.0023	1.0095	1.0117	protoporphyrinogen oxidase activity
4727	2	1	0	1	0.1707	1	0.3135	0.75	1.0214	0.8385	prenylated protein tyrosine phosphatase activity
4726	9	2	3	5	0.1889	0.0318	0.0101	0.7674	0.2611	0.1135	non-membrane spanning protein tyrosine phosphatase activity
4725	87	6	13	19	0.8009	0.0247	0.1531	1.0111	0.2401	0.5891	protein tyrosine phosphatase activity
4723	2	0	0	0	1	1	1	1.0064	1.0214	1.0036	calcium-dependent protein serine/threonine phosphatase activity
4722	34	2	4	6	0.8205	0.3039	0.5397	1.0141	0.9119	0.9558	protein serine/threonine phosphatase activity
4721	137	12	19	31	0.5729	0.0164	0.0586	0.985	0.1727	0.3462	phosphoprotein phosphatase activity
4720	6	0	1	1	1	0.402	0.6766	1.0058	0.9837	1.0133	protein-lysine 6-oxidase activity
4719	2	0	0	0	1	1	1	1.0064	1.0214	1.0036	protein-L-isoaspartate (D-aspartate) O-methyltransferase activity
4718	4	0	1	1	1	0.2902	0.5288	1.0051	0.9039	0.9518	Janus kinase activity
4716	10	1	1	2	0.6079	0.5756	0.5321	0.992	1.0686	0.9559	receptor signaling protein tyrosine kinase activity
4715	13	0	2	2	1	0.2899	0.6801	0.9996	0.8942	1.02	non-membrane spanning protein tyrosine kinase activity
4714	62	7	4	11	0.3163	0.7602	0.5027	0.875	1.1124	0.9358	transmembrane receptor protein tyrosine kinase activity
4713	149	17	12	29	0.1765	0.5717	0.2548	0.7523	1.063	0.7876	protein-tyrosine kinase activity
4712	8	0	0	0	1	1	1	1.0019	1.0196	0.9985	protein threonine/tyrosine kinase activity
4711	1	0	0	0	1	1	1	1.0023	1.0095	1.0117	ribosomal protein S6 kinase activity
4710	2	0	0	0	1	1	1	1.0064	1.0214	1.0036	MAP/ERK kinase kinase activity
47874	1	0	0	0	1	1	1	1.0023	1.0095	1.0117	dolichyldiphosphatase activity
4709	13	0	0	0	1	1	1	0.9996	1.0333	0.9985	MAP kinase kinase kinase activity
4708	8	0	0	0	1	1	1	1.0019	1.0196	0.9985	MAP kinase kinase activity
4707	13	1	1	2	0.704	0.6719	0.6801	1.0075	1.1014	1.02	MAP kinase activity
4706	3	0	0	0	1	1	1	0.9999	1.0047	0.9999	JUN kinase kinase kinase activity
4705	3	1	0	1	0.2448	1	0.4312	0.823	1.0047	0.9012	JUN kinase activity
4704	4	1	0	1	0.3123	1	0.5288	0.8726	1.0201	0.9518	NF-kappaB-inducing kinase activity
4703	6	2	0	2	0.0939	1	0.2748	0.6512	1.0896	0.7934	G-protein coupled receptor kinase activity
4702	44	3	2	5	0.7658	0.8866	0.8943	1.0081	1.1367	1.0707	receptor signaling protein serine/threonine kinase activity
4701	1	0	0	0	1	1	1	1.0023	1.0095	1.0117	diacylglycerol-activated phospholipid-dependent protein kinase C activity
4700	3	0	0	0	1	1	1	0.9999	1.0047	0.9999	atypical protein kinase C activity
47865	1	0	0	0	1	1	1	1.0023	1.0095	1.0117	dimethylglycine dehydrogenase activity
51099	3	1	0	1	0.2448	1	0.4312	0.823	1.0047	0.9012	positive regulation of binding
51098	14	2	1	3	0.3598	0.6988	0.44	0.8931	1.1057	0.9041	regulation of binding
51097	1	1	0	1	0.0893	1	0.1714	0.6504	1.0095	0.734	negative regulation of helicase activity
51095	1	1	0	1	0.0893	1	0.1714	0.6504	1.0095	0.734	regulation of helicase activity
51094	29	0	4	4	1	0.2114	0.7575	0.9996	0.7956	1.0437	positive regulation of development
51093	21	0	2	2	1	0.524	0.8972	0.9996	1.0375	1.0682	negative regulation of development
51092	13	0	1	1	1	0.6719	0.9134	0.9996	1.1014	1.0631	activation of NF-kappaB transcription factor
51091	16	1	1	2	0.7765	0.7463	0.7875	1.0062	1.1078	1.0576	positive regulation of transcription factor activity
51090	24	2	2	4	0.6453	0.5976	0.6089	0.9971	1.0735	0.9797	regulation of transcription factor activity
51089	1	0	0	0	1	1	1	1.0023	1.0095	1.0117	constitutive protein ectodomain proteolysis
51087	8	1	1	2	0.5271	0.4962	0.4103	0.9761	1.0286	0.8732	chaperone binding
9598	2	0	0	0	1	1	1	1.0064	1.0214	1.0036	detection of pathogenic bacteria
9597	2	0	0	0	1	1	1	1.0064	1.0214	1.0036	detection of virus
51085	5	0	2	2	1	0.057	0.2055	1.0035	0.378	0.7698	chaperone cofactor-dependent protein folding
9596	7	0	0	0	1	1	1	1.0057	1.0211	0.9985	detection of pest, pathogen or parasite
51084	8	0	4	4	1	0.0024	0.0337	1.0019	0.0406	0.2808	posttranslational protein folding
9595	18	0	0	0	1	1	1	0.9996	1.0333	0.9985	detection of biotic stimulus
51082	146	16	29	45	0.2308	0	0	0.7878	0.0003	0.0012	unfolded protein binding
9593	8	0	0	0	1	1	1	1.0019	1.0196	0.9985	detection of chemical stimulus
51076	1	0	0	0	1	1	1	1.0023	1.0095	1.0117	Gram-positive bacterial binding
9586	3	0	0	0	1	1	1	0.9999	1.0047	0.9999	rhodopsin mediated phototransduction
9584	5	0	0	0	1	1	1	1.0035	1.0289	0.9985	detection of visible light
9583	18	1	0	1	0.8147	1	0.9662	1.0133	1.0333	1.0565	detection of light stimulus
9582	29	1	0	1	0.934	1	0.9958	1.0073	1.0333	1.0432	detection of abiotic stimulus
9581	33	1	0	1	0.9546	1	0.998	1.0062	1.0333	1.0377	detection of external stimulus
51066	1	0	1	1	1	0.0821	0.1714	1.0023	0.6381	0.734	dihydrobiopterin metabolism
51061	1	0	1	1	1	0.0821	0.1714	1.0023	0.6381	0.734	ADP reductase activity
47804	1	0	0	0	1	1	1	1.0023	1.0095	1.0117	cysteine-S-conjugate beta-lyase activity
51059	8	1	2	3	0.5271	0.1355	0.1439	0.9761	0.6852	0.5823	NF-kappaB binding
51058	3	0	1	1	1	0.2267	0.4312	0.9999	0.844	0.9012	negative regulation of small GTPase mediated signal transduction
51057	4	0	1	1	1	0.2902	0.5288	1.0051	0.9039	0.9518	positive regulation of small GTPase mediated signal transduction
51056	100	9	7	16	0.542	0.7237	0.6607	0.9809	1.1075	1.004	regulation of small GTPase mediated signal transduction
51055	2	0	0	0	1	1	1	1.0064	1.0214	1.0036	negative regulation of lipid biosynthesis
51054	7	1	1	2	0.4807	0.4511	0.3437	0.9535	1.005	0.8473	positive regulation of DNA metabolism
9566	34	2	1	3	0.8205	0.9459	0.9467	1.0141	1.1368	1.0629	fertilization
51053	7	1	1	2	0.4807	0.4511	0.3437	0.9535	1.005	0.8473	negative regulation of DNA metabolism
51052	34	6	5	11	0.0779	0.1425	0.0225	0.5109	0.6937	0.1818	regulation of DNA metabolism
51051	17	1	0	1	0.7965	1	0.9592	1.0121	1.0333	1.0609	negative regulation of transport
51050	16	0	0	0	1	1	1	0.9996	1.0333	0.9985	positive regulation of transport
51049	53	2	4	6	0.9568	0.6428	0.9112	1.0057	1.0945	1.0686	regulation of transport
51048	8	0	1	1	1	0.4962	0.778	1.0019	1.0286	1.0527	negative regulation of secretion
51047	15	2	0	2	0.3929	1	0.7559	0.9167	1.0333	1.0437	positive regulation of secretion
51046	28	2	3	5	0.7277	0.4071	0.5378	1.0107	0.9871	0.9563	regulation of secretion
51045	1	0	0	0	1	1	1	1.0023	1.0095	1.0117	negative regulation of membrane protein ectodomain proteolysis
51043	1	0	0	0	1	1	1	1.0023	1.0095	1.0117	regulation of membrane protein ectodomain proteolysis
51041	1	0	0	0	1	1	1	1.0023	1.0095	1.0117	positive regulation of calcium-independent cell-cell adhesion
51040	1	0	0	0	1	1	1	1.0023	1.0095	1.0117	regulation of calcium-independent cell-cell adhesion
51030	1	0	0	0	1	1	1	1.0023	1.0095	1.0117	snRNA transport
51028	41	3	4	7	0.7221	0.4378	0.5695	1.0101	0.9988	0.9613	mRNA transport
51020	57	1	3	4	0.9952	0.8578	0.9926	0.9998	1.1338	1.0473	GTPase binding
51019	1	0	0	0	1	1	1	1.0023	1.0095	1.0117	mitogen-activated protein kinase binding
51018	8	0	1	1	1	0.4962	0.778	1.0019	1.0286	1.0527	protein kinase A binding
51017	9	0	2	2	1	0.1651	0.4733	1.0007	0.7769	0.9236	actin filament bundle formation
51016	24	3	3	6	0.364	0.3148	0.2184	0.8946	0.9164	0.778	barbed-end actin filament capping
51015	19	1	5	6	0.8313	0.0162	0.0919	1.0115	0.1751	0.4543	actin filament binding
51014	3	1	0	1	0.2448	1	0.4312	0.823	1.0047	0.9012	actin filament severing
51010	3	0	1	1	1	0.2267	0.4312	0.9999	0.844	0.9012	microtubule plus-end binding
51005	1	0	0	0	1	1	1	1.0023	1.0095	1.0117	negative regulation of lipoprotein lipase activity
51004	1	0	0	0	1	1	1	1.0023	1.0095	1.0117	regulation of lipoprotein lipase activity
51001	1	0	0	0	1	1	1	1.0023	1.0095	1.0117	negative regulation of nitric-oxide synthase activity
51000	1	0	0	0	1	1	1	1.0023	1.0095	1.0117	positive regulation of nitric-oxide synthase activity
9506	1	0	0	0	1	1	1	1.0023	1.0095	1.0117	plasmodesma
42995	101	8	12	20	0.6909	0.1239	0.275	1.0023	0.6681	0.7926	cell projection
42994	9	1	0	1	0.5694	1	0.8161	0.9856	1.0023	1.0553	cytoplasmic sequestering of transcription factor
42993	4	0	0	0	1	1	1	1.0051	1.0201	1.0029	positive regulation of transcription factor import into nucleus
42992	10	1	0	1	0.6079	1	0.8476	0.992	1.0087	1.0655	negative regulation of transcription factor import into nucleus
42991	14	1	0	1	0.7304	1	0.9283	1.0113	1.0333	1.064	transcription factor import into nucleus
42990	14	1	0	1	0.7304	1	0.9283	1.0113	1.0333	1.064	regulation of transcription factor import into nucleus
42989	1	0	0	0	1	1	1	1.0023	1.0095	1.0117	sequestering of actin monomers
42987	5	1	0	1	0.3738	1	0.6096	0.9085	1.0289	0.9865	amyloid precursor protein catabolism
42985	1	0	0	0	1	1	1	1.0023	1.0095	1.0117	negative regulation of amyloid precursor protein biosynthesis
42984	2	0	0	0	1	1	1	1.0064	1.0214	1.0036	regulation of amyloid precursor protein biosynthesis
42983	2	0	0	0	1	1	1	1.0064	1.0214	1.0036	amyloid precursor protein biosynthesis
42982	9	1	0	1	0.5694	1	0.8161	0.9856	1.0023	1.0553	amyloid precursor protein metabolism
42981	335	36	34	70	0.1403	0.1151	0.0405	0.6979	0.6666	0.299	regulation of apoptosis
42980	1	0	0	0	1	1	1	1.0023	1.0095	1.0117	cystic fibrosis transmembrane conductance regulator binding
42979	4	1	0	1	0.3123	1	0.5288	0.8726	1.0201	0.9518	ornithine decarboxylase regulator activity
42978	2	1	0	1	0.1707	1	0.3135	0.75	1.0214	0.8385	ornithine decarboxylase activator activity
42977	1	0	0	0	1	1	1	1.0023	1.0095	1.0117	tyrosine phosphorylation of JAK2 protein
42976	1	0	0	0	1	1	1	1.0023	1.0095	1.0117	activation of JAK protein
42975	1	0	0	0	1	1	1	1.0023	1.0095	1.0117	peroxisome proliferator activated receptor binding
42974	4	1	0	1	0.3123	1	0.5288	0.8726	1.0201	0.9518	retinoic acid receptor binding
30997	1	0	0	0	1	1	1	1.0023	1.0095	1.0117	regulation of centriole-centriole cohesion
30981	2	0	1	1	1	0.1575	0.3135	1.0064	0.7608	0.8385	cortical microtubule cytoskeleton
16699	1	0	0	0	1	1	1	1.0023	1.0095	1.0117	oxidoreductase activity, acting on hydrogen as donor, iron-sulfur protein as acceptor
42953	2	1	1	2	0.1707	0.1575	0.0294	0.75	0.7608	0.2612	lipoprotein transport
16695	1	0	0	0	1	1	1	1.0023	1.0095	1.0117	oxidoreductase activity, acting on hydrogen as donor
30976	3	0	0	0	1	1	1	0.9999	1.0047	0.9999	thiamin pyrophosphate binding
30971	4	0	0	0	1	1	1	1.0051	1.0201	1.0029	receptor tyrosine kinase binding
30970	3	0	1	1	1	0.2267	0.4312	0.9999	0.844	0.9012	retrograde protein transport, ER to cytosol
16684	23	3	1	4	0.3387	0.8609	0.5733	0.8856	1.132	0.9653	oxidoreductase activity, acting on peroxide as acceptor
16681	7	2	0	2	0.1239	1	0.3437	0.6803	1.0211	0.8473	oxidoreductase activity, acting on diphenols and related substances as donors, cytochrome as acceptor
30968	5	0	2	2	1	0.057	0.2055	1.0035	0.378	0.7698	unfolded protein response
30967	2	0	0	0	1	1	1	1.0064	1.0214	1.0036	ER-nuclear sterol response pathway
16679	7	2	0	2	0.1239	1	0.3437	0.6803	1.0211	0.8473	oxidoreductase activity, acting on diphenols and related substances as donors
16676	24	5	0	5	0.0574	1	0.3952	0.4321	1.0333	0.8694	oxidoreductase activity, acting on heme group of donors, oxygen as acceptor
16675	24	5	0	5	0.0574	1	0.3952	0.4321	1.0333	0.8694	oxidoreductase activity, acting on heme group of donors
16671	3	0	1	1	1	0.2267	0.4312	0.9999	0.844	0.9012	oxidoreductase activity, acting on sulfur group of donors, disulfide as acceptor
16670	2	0	0	0	1	1	1	1.0064	1.0214	1.0036	oxidoreductase activity, acting on sulfur group of donors, oxygen as acceptor
30957	1	0	0	0	1	1	1	1.0023	1.0095	1.0117	Tat protein binding
30955	104	12	2	14	0.2169	0.9987	0.8732	0.779	1.121	1.0699	potassium ion binding
4697	10	0	0	0	1	1	1	1.006	1.0087	0.9985	protein kinase C activity
4696	1	0	1	1	1	0.0821	0.1714	1.0023	0.6381	0.734	glycogen synthase kinase 3 activity
4694	3	1	0	1	0.2448	1	0.4312	0.823	1.0047	0.9012	eukaryotic translation initiation factor 2alpha kinase activity
4693	11	1	1	2	0.643	0.6105	0.5862	0.996	1.0837	0.9722	cyclin-dependent protein kinase activity
4692	2	0	0	0	1	1	1	1.0064	1.0214	1.0036	cGMP-dependent protein kinase activity
4691	6	1	0	1	0.4297	1	0.6766	0.9344	1.0896	1.0133	cAMP-dependent protein kinase activity
4690	8	1	0	1	0.5271	1	0.778	0.9761	1.0196	1.0527	cyclic nucleotide-dependent protein kinase activity
16668	5	1	1	2	0.3738	0.3485	0.2055	0.9085	0.9484	0.7698	oxidoreductase activity, acting on sulfur group of donors, NAD or NADP as acceptor
42924	2	0	0	0	1	1	1	1.0064	1.0214	1.0036	neuromedin U binding
16667	10	1	2	3	0.6079	0.1957	0.2382	0.992	0.7893	0.7817	oxidoreductase activity, acting on sulfur group of donors
42923	38	1	0	1	0.9716	1	0.9992	1.0048	1.0333	1.0316	neuropeptide binding
42921	2	0	0	0	1	1	1	1.0064	1.0214	1.0036	glucocorticoid receptor signaling pathway
4689	5	1	0	1	0.3738	1	0.6096	0.9085	1.0289	0.9865	phosphorylase kinase activity
4687	1	0	1	1	1	0.0821	0.1714	1.0023	0.6381	0.734	myosin light chain kinase activity
4685	11	2	0	2	0.2573	1	0.5862	0.8253	0.9999	0.9722	calcium- and calmodulin-dependent protein kinase activity
4684	1	0	0	0	1	1	1	1.0023	1.0095	1.0117	calmodulin-dependent protein kinase I activity
4683	16	3	0	3	0.1666	1	0.534	0.7191	1.0333	0.955	calmodulin regulated protein kinase activity
4682	2	0	0	0	1	1	1	1.0064	1.0214	1.0036	protein kinase CK2 activity
4681	4	1	0	1	0.3123	1	0.5288	0.8726	1.0201	0.9518	casein kinase I activity
4680	6	1	0	1	0.4297	1	0.6766	0.9344	1.0896	1.0133	casein kinase activity
16657	1	0	0	0	1	1	1	1.0023	1.0095	1.0117	oxidoreductase activity, acting on NADH or NADPH, nitrogenous group as acceptor
16656	1	1	0	1	0.0893	1	0.1714	0.6504	1.0095	0.734	monodehydroascorbate reductase (NADH) activity
16655	41	9	6	15	0.009	0.116	0.0022	0.1644	0.6663	0.0279	oxidoreductase activity, acting on NADH or NADPH, quinone or similar compound as acceptor
16654	3	0	0	0	1	1	1	0.9999	1.0047	0.9999	oxidoreductase activity, acting on NADH or NADPH, disulfide as acceptor
42910	3	0	0	0	1	1	1	0.9999	1.0047	0.9999	xenobiotic transporter activity
16652	11	4	0	4	0.0125	1	0.1038	0.1992	0.9999	0.4957	oxidoreductase activity, acting on NADH or NADPH, NAD or NADP as acceptor
16651	60	12	6	18	0.0061	0.3704	0.0098	0.107	0.9646	0.1077	oxidoreductase activity, acting on NADH or NADPH
4679	1	0	0	0	1	1	1	1.0023	1.0095	1.0117	AMP-activated protein kinase activity
30935	7	0	1	1	1	0.4511	0.732	1.0057	1.005	1.0351	sheet-forming collagen
30934	9	0	0	0	1	1	1	1.0007	1.0023	0.9985	anchoring collagen
4677	1	0	0	0	1	1	1	1.0023	1.0095	1.0117	DNA-dependent protein kinase activity
4676	1	0	1	1	1	0.0821	0.1714	1.0023	0.6381	0.734	3-phosphoinositide-dependent protein kinase activity
4675	11	1	1	2	0.643	0.6105	0.5862	0.996	1.0837	0.9722	transmembrane receptor protein serine/threonine kinase activity
4674	369	43	36	79	0.0424	0.1579	0.0182	0.4059	0.76	0.1636	protein serine/threonine kinase activity
4673	10	2	1	3	0.2229	0.5756	0.2382	0.7864	1.0686	0.7817	protein histidine kinase activity
4672	513	59	49	108	0.0255	0.1475	0.011	0.3125	0.6966	0.1167	protein kinase activity
4671	1	1	0	1	0.0893	1	0.1714	0.6504	1.0095	0.734	protein-S-isoprenylcysteine O-methyltransferase activity
42905	1	0	0	0	1	1	1	1.0023	1.0095	1.0117	9-cis-retinoic acid metabolism
16649	2	0	0	0	1	1	1	1.0064	1.0214	1.0036	oxidoreductase activity, acting on the CH-NH group of donors, quinone or similar compound as acceptor
42904	1	0	0	0	1	1	1	1.0023	1.0095	1.0117	9-cis-retinoic acid biosynthesis
16647	1	0	0	0	1	1	1	1.0023	1.0095	1.0117	oxidoreductase activity, acting on the CH-NH group of donors, oxygen as acceptor
42903	3	0	0	0	1	1	1	0.9999	1.0047	0.9999	tubulin deacetylase activity
16646	15	3	2	5	0.1445	0.3523	0.0988	0.6945	0.9516	0.465	oxidoreductase activity, acting on the CH-NH group of donors, NAD or NADP as acceptor
16645	21	3	2	5	0.288	0.524	0.2854	0.8381	1.0375	0.7953	oxidoreductase activity, acting on the CH-NH group of donors
16642	1	0	0	0	1	1	1	1.0023	1.0095	1.0117	oxidoreductase activity, acting on the CH-NH2 group of donors, disulfide as acceptor
16641	15	1	2	3	0.7546	0.3523	0.4881	1.0101	0.9516	0.9315	oxidoreductase activity, acting on the CH-NH2 group of donors, oxygen as acceptor
4668	4	0	0	0	1	1	1	1.0051	1.0201	1.0029	protein-arginine deiminase activity
4667	2	0	0	0	1	1	1	1.0064	1.0214	1.0036	prostaglandin-D synthase activity
4666	2	0	0	0	1	1	1	1.0064	1.0214	1.0036	prostaglandin-endoperoxide synthase activity
4663	5	0	1	1	1	0.3485	0.6096	1.0035	0.9484	0.9865	Rab-protein geranylgeranyltransferase activity
4662	2	0	1	1	1	0.1575	0.3135	1.0064	0.7608	0.8385	CAAX-protein geranylgeranyltransferase activity
4661	7	0	2	2	1	0.1072	0.3437	1.0057	0.6631	0.8473	protein geranylgeranyltransferase activity
4660	2	0	1	1	1	0.1575	0.3135	1.0064	0.7608	0.8385	protein farnesyltransferase activity
16639	1	0	0	0	1	1	1	1.0023	1.0095	1.0117	oxidoreductase activity, acting on the CH-NH2 group of donors, NAD or NADP as acceptor
16638	17	1	2	3	0.7965	0.4126	0.5775	1.0121	0.9948	0.9698	oxidoreductase activity, acting on the CH-NH2 group of donors
16635	2	1	0	1	0.1707	1	0.3135	0.75	1.0214	0.8385	oxidoreductase activity, acting on the CH-CH group of donors, quinone or related compound as acceptor
16634	8	0	0	0	1	1	1	1.0019	1.0196	0.9985	oxidoreductase activity, acting on the CH-CH group of donors, oxygen as acceptor
4659	14	1	3	4	0.7304	0.1017	0.2081	1.0113	0.6524	0.7729	prenyltransferase activity
4658	2	0	0	0	1	1	1	1.0064	1.0214	1.0036	propionyl-CoA carboxylase activity
30913	1	1	0	1	0.0893	1	0.1714	0.6504	1.0095	0.734	paranodal junction assembly
4657	1	0	0	0	1	1	1	1.0023	1.0095	1.0117	proline dehydrogenase activity
4656	3	0	1	1	1	0.2267	0.4312	0.9999	0.844	0.9012	procollagen-proline 4-dioxygenase activity
4655	1	0	0	0	1	1	1	1.0023	1.0095	1.0117	porphobilinogen synthase activity
30911	1	0	0	0	1	1	1	1.0023	1.0095	1.0117	TPR domain binding
4654	1	0	0	0	1	1	1	1.0023	1.0095	1.0117	polyribonucleotide nucleotidyltransferase activity
4653	17	0	4	4	1	0.0454	0.331	0.9996	0.3199	0.8463	polypeptide N-acetylgalactosaminyltransferase activity
4652	2	0	0	0	1	1	1	1.0064	1.0214	1.0036	polynucleotide adenylyltransferase activity
4651	1	0	1	1	1	0.0821	0.1714	1.0023	0.6381	0.734	polynucleotide 5'-phosphatase activity
16628	14	4	1	5	0.0307	0.6988	0.0762	0.3303	1.1057	0.3996	oxidoreductase activity, acting on the CH-CH group of donors, NAD or NADP as acceptor
16627	40	6	2	8	0.1426	0.8517	0.3775	0.69	1.134	0.8599	oxidoreductase activity, acting on the CH-CH group of donors
16624	6	0	0	0	1	1	1	1.0058	1.0896	0.9985	oxidoreductase activity, acting on the aldehyde or oxo group of donors, disulfide as acceptor
16623	1	0	0	0	1	1	1	1.0023	1.0095	1.0117	oxidoreductase activity, acting on the aldehyde or oxo group of donors, oxygen as acceptor
16620	18	2	2	4	0.487	0.4417	0.3733	0.9569	1.0012	0.8578	oxidoreductase activity, acting on the aldehyde or oxo group of donors, NAD or NADP as acceptor
30908	2	0	0	0	1	1	1	1.0064	1.0214	1.0036	protein splicing
4649	1	0	0	0	1	1	1	1.0023	1.0095	1.0117	poly(ADP-ribose) glycohydrolase activity
4647	1	0	0	0	1	1	1	1.0023	1.0095	1.0117	phosphoserine phosphatase activity
30902	4	1	0	1	0.3123	1	0.5288	0.8726	1.0201	0.9518	hindbrain development
30901	2	0	0	0	1	1	1	1.0064	1.0214	1.0036	midbrain development
4645	4	1	0	1	0.3123	1	0.5288	0.8726	1.0201	0.9518	phosphorylase activity
30900	2	0	0	0	1	1	1	1.0064	1.0214	1.0036	forebrain development
4644	1	1	0	1	0.0893	1	0.1714	0.6504	1.0095	0.734	phosphoribosylglycinamide formyltransferase activity
4643	1	1	0	1	0.0893	1	0.1714	0.6504	1.0095	0.734	phosphoribosylaminoimidazolecarboxamide formyltransferase activity
4642	1	0	0	0	1	1	1	1.0023	1.0095	1.0117	phosphoribosylformylglycinamidine synthase activity
4641	1	1	0	1	0.0893	1	0.1714	0.6504	1.0095	0.734	phosphoribosylformylglycinamidine cyclo-ligase activity
16619	1	0	0	0	1	1	1	1.0023	1.0095	1.0117	malate dehydrogenase (oxaloacetate-decarboxylating) activity
16618	1	1	0	1	0.0893	1	0.1714	0.6504	1.0095	0.734	hydroxypyruvate reductase activity
16616	77	17	9	26	0.0004	0.1787	0.0003	0.014	0.7836	0.006	oxidoreductase activity, acting on the CH-OH group of donors, NAD or NADP as acceptor
16615	7	2	1	3	0.1239	0.4511	0.1026	0.6803	1.005	0.4843	malate dehydrogenase activity
16614	86	18	9	27	0.0005	0.2729	0.0008	0.0155	0.8758	0.016	oxidoreductase activity, acting on CH-OH group of donors
4639	1	0	0	0	1	1	1	1.0023	1.0095	1.0117	phosphoribosylaminoimidazolesuccinocarboxamide synthase activity
4638	1	0	0	0	1	1	1	1.0023	1.0095	1.0117	phosphoribosylaminoimidazole carboxylase activity
4637	1	1	0	1	0.0893	1	0.1714	0.6504	1.0095	0.734	phosphoribosylamine-glycine ligase activity
4634	3	0	0	0	1	1	1	0.9999	1.0047	0.9999	phosphopyruvate hydratase activity
4633	1	0	0	0	1	1	1	1.0023	1.0095	1.0117	phosphopantothenoylcysteine decarboxylase activity
4632	1	0	0	0	1	1	1	1.0023	1.0095	1.0117	phosphopantothenate--cysteine ligase activity
4631	1	0	0	0	1	1	1	1.0023	1.0095	1.0117	phosphomevalonate kinase activity
4630	3	0	0	0	1	1	1	0.9999	1.0047	0.9999	phospholipase D activity
16608	1	0	0	0	1	1	1	1.0023	1.0095	1.0117	growth hormone-releasing hormone activity
16607	3	0	0	0	1	1	1	0.9999	1.0047	0.9999	nuclear speck
16605	8	2	0	2	0.1558	1	0.4103	0.7151	1.0196	0.8732	PML body
16604	17	2	1	3	0.4566	0.7672	0.5775	0.9402	1.1156	0.9698	nuclear body
16603	1	0	0	0	1	1	1	1.0023	1.0095	1.0117	glutaminyl-peptide cyclotransferase activity
16602	4	0	0	0	1	1	1	1.0051	1.0201	1.0029	CCAAT-binding factor complex
16601	4	0	0	0	1	1	1	1.0051	1.0201	1.0029	Rac protein signal transduction
16600	2	0	0	0	1	1	1	1.0064	1.0214	1.0036	flotillin complex
4629	28	3	0	3	0.4627	1	0.8816	0.9433	1.0333	1.0694	phospholipase C activity
4623	17	2	0	2	0.4566	1	0.8156	0.9402	1.0333	1.0592	phospholipase A2 activity
4622	7	3	1	4	0.0189	0.4511	0.0195	0.2461	1.005	0.1748	lysophospholipase activity
4621	1	0	0	0	1	1	1	1.0023	1.0095	1.0117	glycosylphosphatidylinositol phospholipase D activity
4620	55	8	1	9	0.114	0.9911	0.6169	0.673	1.1306	0.9891	phospholipase activity
47787	1	0	0	0	1	1	1	1.0023	1.0095	1.0117	cortisone beta-reductase activity
47783	2	0	0	0	1	1	1	1.0064	1.0214	1.0036	corticosterone 18-monooxygenase activity
4619	3	0	0	0	1	1	1	0.9999	1.0047	0.9999	phosphoglycerate mutase activity
4618	3	0	0	0	1	1	1	0.9999	1.0047	0.9999	phosphoglycerate kinase activity
4616	2	1	0	1	0.1707	1	0.3135	0.75	1.0214	0.8385	phosphogluconate dehydrogenase (decarboxylating) activity
4615	2	0	0	0	1	1	1	1.0064	1.0214	1.0036	phosphomannomutase activity
4614	3	1	0	1	0.2448	1	0.4312	0.823	1.0047	0.9012	phosphoglucomutase activity
4613	2	0	0	0	1	1	1	1.0064	1.0214	1.0036	phosphoenolpyruvate carboxykinase (GTP) activity
4611	2	0	0	0	1	1	1	1.0064	1.0214	1.0036	phosphoenolpyruvate carboxykinase activity
4610	1	0	0	0	1	1	1	1.0023	1.0095	1.0117	phosphoacetylglucosamine mutase activity
4609	1	0	0	0	1	1	1	1.0023	1.0095	1.0117	phosphatidylserine decarboxylase activity
4608	1	0	0	0	1	1	1	1.0023	1.0095	1.0117	phosphatidylethanolamine N-methyltransferase activity
4607	1	1	0	1	0.0893	1	0.1714	0.6504	1.0095	0.734	phosphatidylcholine-sterol O-acyltransferase activity
4605	3	0	0	0	1	1	1	0.9999	1.0047	0.9999	phosphatidate cytidylyltransferase activity
4603	1	0	0	0	1	1	1	1.0023	1.0095	1.0117	phenylethanolamine N-methyltransferase activity
4602	6	1	0	1	0.4297	1	0.6766	0.9344	1.0896	1.0133	glutathione peroxidase activity
4601	23	3	1	4	0.3387	0.8609	0.5733	0.8856	1.132	0.9653	peroxidase activity
47756	2	0	1	1	1	0.1575	0.3135	1.0064	0.7608	0.8385	chondroitin 4-sulfotransferase activity
47750	2	1	0	1	0.1707	1	0.3135	0.75	1.0214	0.8385	cholestenol delta-isomerase activity
47749	1	0	0	0	1	1	1	1.0023	1.0095	1.0117	cholestanetriol 26-monooxygenase activity
47747	1	0	0	0	1	1	1	1.0023	1.0095	1.0117	cholate-CoA ligase activity
47743	1	1	0	1	0.0893	1	0.1714	0.6504	1.0095	0.734	chlordecone reductase activity
47710	1	0	0	0	1	1	1	1.0023	1.0095	1.0117	bis(5'-adenosyl)-triphosphatase activity
47708	1	0	0	0	1	1	1	1.0023	1.0095	1.0117	biotinidase activity
47704	1	0	0	0	1	1	1	1.0023	1.0095	1.0117	bile-salt sulfotransferase activity
9452	2	0	1	1	1	0.1575	0.3135	1.0064	0.7608	0.8385	RNA capping
9451	16	1	0	1	0.7765	1	0.9508	1.0062	1.0333	1.0626	RNA modification
9450	2	0	0	0	1	1	1	1.0064	1.0214	1.0036	gamma-aminobutyric acid catabolism
9448	2	0	0	0	1	1	1	1.0064	1.0214	1.0036	gamma-aminobutyric acid metabolism
9441	1	0	0	0	1	1	1	1.0023	1.0095	1.0117	glycolate metabolism
9440	2	2	0	2	0.008	1	0.0294	0.1527	1.0214	0.2612	cyanate catabolism
9439	2	2	0	2	0.008	1	0.0294	0.1527	1.0214	0.2612	cyanate metabolism
9437	2	0	0	0	1	1	1	1.0064	1.0214	1.0036	carnitine metabolism
9435	5	1	0	1	0.3738	1	0.6096	0.9085	1.0289	0.9865	NAD biosynthesis
9434	1	0	0	0	1	1	1	1.0023	1.0095	1.0117	flagellum (sensu Eukaryota)
9416	32	2	1	3	0.7932	0.9358	0.93	1.0108	1.1367	1.0623	response to light stimulus
9411	9	1	0	1	0.5694	1	0.8161	0.9856	1.0023	1.0553	response to UV
9410	22	2	2	4	0.5973	0.5495	0.5359	0.9912	1.0553	0.9555	response to xenobiotic stimulus
9409	3	1	0	1	0.2448	1	0.4312	0.823	1.0047	0.9012	response to cold
9408	3	1	0	1	0.2448	1	0.4312	0.823	1.0047	0.9012	response to heat
9405	10	1	0	1	0.6079	1	0.8476	0.992	1.0087	1.0655	pathogenesis
9404	1	0	1	1	1	0.0821	0.1714	1.0023	0.6381	0.734	toxin metabolism
9401	1	0	0	0	1	1	1	1.0023	1.0095	1.0117	phosphoenolpyruvate-dependent sugar phosphotransferase system
42895	5	0	0	0	1	1	1	1.0035	1.0289	0.9985	antibiotic transporter activity
30895	1	0	0	0	1	1	1	1.0023	1.0095	1.0117	apolipoprotein B mRNA editing enzyme complex
30894	13	3	1	4	0.1035	0.6719	0.1705	0.6656	1.1014	0.6096	replisome
30891	1	0	0	0	1	1	1	1.0023	1.0095	1.0117	VCB complex
30890	3	0	0	0	1	1	1	0.9999	1.0047	0.9999	positive regulation of B cell proliferation
30888	3	0	0	0	1	1	1	0.9999	1.0047	0.9999	regulation of B cell proliferation
30887	1	1	0	1	0.0893	1	0.1714	0.6504	1.0095	0.734	positive regulation of dendritic cell activation
30885	1	1	0	1	0.0893	1	0.1714	0.6504	1.0095	0.734	regulation of dendritic cell activation
30884	1	0	0	0	1	1	1	1.0023	1.0095	1.0117	exogenous lipid antigen binding
30882	1	0	0	0	1	1	1	1.0023	1.0095	1.0117	lipid antigen binding
30881	1	0	0	0	1	1	1	1.0023	1.0095	1.0117	beta-2-microglobulin binding
30880	24	3	2	5	0.364	0.5976	0.3952	0.8946	1.0735	0.8694	RNA polymerase complex
16599	5	0	2	2	1	0.057	0.2055	1.0035	0.378	0.7698	caveolar membrane
16598	1	0	0	0	1	1	1	1.0023	1.0095	1.0117	protein arginylation
16597	5	1	0	1	0.3738	1	0.6096	0.9085	1.0289	0.9865	amino acid binding
16595	1	0	0	0	1	1	1	1.0023	1.0095	1.0117	glutamate binding
16594	2	0	0	0	1	1	1	1.0064	1.0214	1.0036	glycine binding
16592	1	0	0	0	1	1	1	1.0023	1.0095	1.0117	Srb-mediator complex
16591	70	6	15	21	0.6038	0.0005	0.0055	0.9323	0.0083	0.08	DNA-directed RNA polymerase II, holoenzyme
30879	1	1	0	1	0.0893	1	0.1714	0.6504	1.0095	0.734	mammary gland development
30870	2	0	0	0	1	1	1	1.0064	1.0214	1.0036	Mre11 complex
16585	24	3	2	5	0.364	0.5976	0.3952	0.8946	1.0735	0.8694	chromatin remodeling complex
16584	2	0	1	1	1	0.1575	0.3135	1.0064	0.7608	0.8385	nucleosome spacing
16581	3	0	0	0	1	1	1	0.9999	1.0047	0.9999	NuRD complex
16580	1	0	0	0	1	1	1	1.0023	1.0095	1.0117	Sin3 complex
30868	2	0	0	0	1	1	1	1.0064	1.0214	1.0036	smooth endoplasmic reticulum membrane
30867	4	0	1	1	1	0.2902	0.5288	1.0051	0.9039	0.9518	rough endoplasmic reticulum membrane
30866	7	0	0	0	1	1	1	1.0057	1.0211	0.9985	cortical actin cytoskeleton organization and biogenesis
30865	9	0	1	1	1	0.5376	0.8161	1.0007	1.0524	1.0553	cortical cytoskeleton organization and biogenesis
30864	12	0	1	1	1	0.6425	0.8954	0.9996	1.0937	1.0686	cortical actin cytoskeleton
30863	16	0	3	3	1	0.1388	0.534	0.9996	0.6942	0.955	cortical cytoskeleton
16579	3	0	0	0	1	1	1	0.9999	1.0047	0.9999	protein deubiquitination
42835	1	0	0	0	1	1	1	1.0023	1.0095	1.0117	BRE binding
42834	9	0	0	0	1	1	1	1.0007	1.0023	0.9985	peptidoglycan binding
42833	1	0	0	0	1	1	1	1.0023	1.0095	1.0117	response to pathogenic protozoa
16577	1	0	0	0	1	1	1	1.0023	1.0095	1.0117	histone demethylation
42832	1	0	0	0	1	1	1	1.0023	1.0095	1.0117	defense response to pathogenic protozoa
[truncated: 4,840 more rows]

## Sheet: GoMiner-GP-Weak
GO ID	Total	Under	Over	Change	P-Value (Under)	P-Value (Over)	P-Value (Changed)	FDR (Under)	FDR (Over)	FDR (Changed)	Term
6974	215	51	28	79	0	0.2154	0	0	0.7922	0.0001	response to DNA damage stimulus
6281	185	48	26	74	0	0.1261	0	0	0.6549	0	DNA repair
6261	75	22	11	33	0	0.2093	0	0.0019	0.7401	0.0009	DNA-dependent DNA replication
6260	148	40	16	56	0	0.59	0	0	1.0362	0.0007	DNA replication
6259	509	99	68	167	0	0.0626	0	0	0.3651	0	DNA metabolism
44444	2012	293	294	587	0	0	0	0.0016	0	0	cytoplasmic part
44427	175	42	21	63	0	0.3927	0.0001	0	0.9428	0.0013	chromosomal part
44424	5962	779	840	1619	0	0	0	0.0006	0	0	intracellular part
6082	393	74	30	104	0	0.9925	0.0536	0.0022	1.1149	0.3411	organic acid metabolism
44238	5594	732	716	1448	0	0	0	0.0012	0	0	primary metabolism
44237	5740	756	725	1481	0	0	0	0.0006	0	0	cellular metabolism
9719	234	53	30	83	0	0.2316	0	0.0003	0.8076	0.0002	response to endogenous stimulus
16772	802	137	105	242	0	0.0412	0	0	0.3228	0.0001	transferase activity, transferring phosphorus-containing groups
16740	1355	210	170	380	0	0.0459	0	0.0007	0.3354	0.0001	transferase activity
30554	1181	184	170	354	0	0.0002	0	0.0021	0.0037	0	adenyl nucleotide binding
5739	564	114	58	172	0	0.7649	0	0	1.1091	0.0003	mitochondrion
5694	216	47	27	74	0	0.2905	0.0001	0.0012	0.8579	0.0018	chromosome
5657	20	10	1	11	0	0.9059	0.0019	0.0022	1.1333	0.0252	replication fork
50875	8099	1037	994	2031	0	0	0	0	0	0	cellular physiological process
43231	4609	643	638	1281	0	0	0	0	0	0	intracellular membrane-bound organelle
43229	5227	694	721	1415	0	0	0	0.0007	0	0	intracellular organelle
43227	4611	643	638	1281	0	0	0	0	0	0	membrane-bound organelle
43226	5228	694	721	1415	0	0	0	0.0006	0	0	organelle
3824	3895	578	471	1049	0	0.0119	0	0	0.1313	0	catalytic activity
8152	6086	809	759	1568	0	0	0	0	0.0001	0	metabolism
6767	30	12	3	15	0.0001	0.6648	0.0011	0.0036	1.0658	0.0192	water-soluble vitamin metabolism
6284	18	9	1	10	0.0001	0.8808	0.0027	0.0036	1.1271	0.034	base-excision repair
51287	18	9	0	9	0.0001	1	0.0109	0.0036	1.0154	0.0912	NAD binding
16614	86	23	10	33	0.0001	0.4931	0.0009	0.0045	0.9937	0.0196	oxidoreductase activity, acting on CH-OH group of donors
9055	147	34	22	56	0.0001	0.0918	0	0.0037	0.4426	0.0006	electron carrier activity
19752	391	72	30	102	0.0001	0.9917	0.0761	0.0036	1.117	0.3709	carboxylic acid metabolism
7582	8914	1112	1038	2150	0.0001	0.0014	0	0.002	0.0261	0	physiological process
5737	2840	392	414	806	0.0001	0	0	0.0035	0	0	cytoplasm
5663	6	5	0	5	0.0001	1	0.0031	0.0046	1.009	0.0474	DNA replication factor C complex
5622	6337	814	881	1695	0.0001	0	0	0.0021	0	0	intracellular
16301	691	113	92	205	0.0002	0.0375	0	0.0031	0.3194	0.0004	kinase activity
7067	146	33	16	49	0.0002	0.5672	0.0021	0.0036	1.031	0.0278	mitosis
7049	662	109	80	189	0.0002	0.23	0.0003	0.0035	0.8075	0.0062	cell cycle
5524	1113	170	166	336	0.0002	0	0	0.0067	0.0008	0	ATP binding
50662	100	25	6	31	0.0002	0.9729	0.0388	0.0085	1.1268	0.2359	coenzyme binding
278	196	41	22	63	0.0002	0.5188	0.0018	0.002	1.0114	0.0248	mitotic cell cycle
87	148	33	17	50	0.0002	0.4851	0.0016	0.0037	0.9926	0.0239	M phase of mitotic cell cycle
16773	602	99	79	178	0.0003	0.0665	0.0001	0.0081	0.4023	0.0014	phosphotransferase activity, alcohol group as acceptor
9110	13	7	1	8	0.0003	0.7848	0.0032	0.01	1.109	0.0493	vitamin biosynthesis
279	183	38	19	57	0.0003	0.6634	0.0062	0.0083	1.0651	0.066	M phase
48037	114	27	8	35	0.0003	0.948	0.0339	0.0101	1.1281	0.2127	cofactor binding
43170	3439	462	491	953	0.0003	0	0	0.0045	0	0	macromolecule metabolism
15932	13	7	0	7	0.0003	1	0.0152	0.01	1.0154	0.1378	nucleobase, nucleoside, nucleotide and nucleic acid transporter activity
6066	229	45	25	70	0.0004	0.5746	0.0044	0.0143	1.0329	0.0554	alcohol metabolism
166	1648	237	259	496	0.0004	0	0	0.0102	0	0	nucleotide binding
16616	77	20	10	30	0.0005	0.3533	0.0011	0.0149	0.9161	0.02	oxidoreductase activity, acting on the CH-OH group of donors, NAD or NADP as acceptor
17076	1429	208	211	419	0.0005	0	0	0.0105	0.0001	0	purine nucleotide binding
51301	163	34	16	50	0.0006	0.7415	0.0135	0.0185	1.1008	0.1331	cell division
16491	570	93	63	156	0.0006	0.5475	0.0065	0.0259	1.0204	0.0709	oxidoreductase activity
43283	2254	312	335	647	0.0006	0	0	0.0098	0	0	biopolymer metabolism
42364	11	6	1	7	0.0007	0.7274	0.0045	0.02	1.0977	0.0572	water-soluble vitamin biosynthesis
6092	92	22	9	31	0.0008	0.7096	0.012	0.026	1.0843	0.1049	main pathways of carbohydrate metabolism
6271	5	4	0	4	0.0009	1	0.0113	0.0257	1.004	0.1061	DNA strand elongation
6266	5	4	0	4	0.0009	1	0.0113	0.0257	1.004	0.1061	DNA ligation
6732	131	28	19	47	0.0012	0.1385	0.0005	0.0351	0.6768	0.0089	coenzyme metabolism
6631	131	28	8	36	0.0012	0.983	0.1286	0.0351	1.1237	0.4606	fatty acid metabolism
44429	209	40	18	58	0.0013	0.9038	0.0588	0.036	1.1317	0.3523	mitochondrial part
9987	9438	1157	1077	2234	0.0015	0.0366	0.0001	0.0223	0.3197	0.0025	cellular process
51186	152	31	21	52	0.0015	0.1757	0.001	0.0501	0.7147	0.0196	cofactor metabolism
16783	3	3	0	3	0.0016	1	0.0121	0.0501	0.9999	0.1306	sulfurtransferase activity
9211	3	3	0	3	0.0016	1	0.0121	0.0501	0.9999	0.1306	pyrimidine deoxyribonucleoside triphosphate metabolism
9200	3	3	0	3	0.0016	1	0.0121	0.0501	0.9999	0.1306	deoxyribonucleoside triphosphate metabolism
9117	159	32	18	50	0.0016	0.5085	0.0082	0.0509	1.0052	0.0753	nucleotide metabolism
6629	522	84	52	136	0.0017	0.8273	0.0484	0.0575	1.1173	0.2715	lipid metabolism
8652	35	11	1	12	0.0017	0.9841	0.0852	0.0508	1.1238	0.408	amino acid biosynthesis
19318	122	26	11	37	0.0019	0.8125	0.0357	0.0554	1.1139	0.226	hexose metabolism
6766	46	13	4	17	0.002	0.7691	0.0223	0.056	1.1094	0.1617	vitamin metabolism
16779	104	23	13	36	0.002	0.3733	0.0044	0.0552	0.9243	0.0555	nucleotidyltransferase activity
19362	17	7	2	9	0.0021	0.5797	0.0068	0.056	1.0362	0.0717	pyridine nucleotide metabolism
5975	388	65	41	106	0.0021	0.6663	0.0231	0.0622	1.0672	0.1676	carbohydrate metabolism
6000	13	6	0	6	0.0022	1	0.0555	0.057	1.0154	0.3455	fructose metabolism
15980	136	28	16	44	0.0022	0.448	0.0073	0.0632	0.9754	0.0702	energy derivation by oxidation of organic compounds
16310	593	93	76	169	0.0023	0.1045	0.0007	0.0357	0.4854	0.0138	phosphorylation
5743	99	22	4	26	0.0023	0.9968	0.2481	0.0625	1.1084	0.7662	mitochondrial inner membrane
9219	6	4	0	4	0.0024	1	0.0277	0.0634	1.009	0.201	pyrimidine deoxyribonucleotide metabolism
6270	22	8	4	12	0.0026	0.2244	0.0013	0.0607	0.8038	0.021	DNA replication initiation
6099	22	8	3	11	0.0026	0.4503	0.005	0.0607	0.9786	0.0596	tricarboxylic acid cycle
46356	22	8	3	11	0.0026	0.4503	0.005	0.0607	0.9786	0.0596	acetyl-CoA catabolism
44255	421	69	46	115	0.0027	0.5799	0.0187	0.0642	1.0357	0.1486	cellular lipid metabolism
51187	27	9	5	14	0.0028	0.1754	0.001	0.0617	0.7145	0.0194	cofactor catabolism
8094	37	11	4	15	0.0028	0.6028	0.0126	0.062	1.0399	0.1305	DNA-dependent ATPase activity
5996	126	26	13	39	0.003	0.6579	0.0231	0.0648	1.0647	0.1679	monosaccharide metabolism
6796	734	111	100	211	0.0031	0.0177	0.0001	0.0552	0.1933	0.0019	phosphate metabolism
6793	734	111	100	211	0.0031	0.0177	0.0001	0.0552	0.1933	0.0019	phosphorus metabolism
9058	977	143	120	263	0.0031	0.1293	0.0014	0.0652	0.6549	0.0212	biosynthesis
44271	54	14	4	18	0.0032	0.8661	0.0529	0.0647	1.1251	0.3318	nitrogen compound biosynthesis
9309	54	14	4	18	0.0032	0.8661	0.0529	0.0647	1.1251	0.3318	amine biosynthesis
6739	10	5	1	6	0.0034	0.6932	0.0128	0.0662	1.0793	0.1332	NADP metabolism
9081	10	5	0	5	0.0034	1	0.0563	0.0662	1.0154	0.3519	branched chain family amino acid metabolism
9109	23	8	4	12	0.0035	0.2496	0.0021	0.07	0.8184	0.0282	coenzyme catabolism
785	96	21	13	34	0.0035	0.2691	0.0037	0.0503	0.8469	0.0524	chromatin
3887	33	10	4	14	0.0036	0.5093	0.01	0.0704	1.006	0.0857	DNA-directed DNA polymerase activity
8150	10076	1224	1122	2346	0.0039	0.5294	0.0228	0.0602	1.0132	0.1679	biological_process
6139	2735	363	354	717	0.0041	0.0004	0	0.0628	0.0074	0.0001	nucleobase, nucleoside, nucleotide and nucleic acid metabolism
16885	7	4	0	4	0.005	1	0.0531	0.088	1.0065	0.3418	ligase activity, forming carbon-carbon bonds
6769	15	6	2	8	0.0052	0.5102	0.0102	0.0902	1.0106	0.088	nicotinamide metabolism
5544	15	6	1	7	0.0052	0.8301	0.0369	0.0902	1.1194	0.2288	calcium-dependent phospholipid binding
31966	125	25	10	35	0.0055	0.9019	0.1082	0.11	1.1324	0.4409	mitochondrial membrane
6071	11	5	0	5	0.0057	1	0.0842	0.0954	1.0154	0.4061	glycerol metabolism
15269	11	5	0	5	0.0057	1	0.0842	0.0954	1.0154	0.4061	calcium-activated potassium channel activity
775	35	10	3	13	0.0058	0.7642	0.041	0.1109	1.1096	0.2636	chromosome, pericentric region
46125	4	3	0	3	0.006	1	0.04	0.1105	1.0076	0.2619	pyrimidine deoxyribonucleoside metabolism
6636	4	3	1	4	0.006	0.3765	0.0028	0.1105	0.9341	0.042	fatty acid desaturation
6002	4	3	0	3	0.006	1	0.04	0.1105	1.0076	0.2619	fructose 6-phosphate metabolism
16717	4	3	1	4	0.006	0.3765	0.0028	0.1105	0.9341	0.042	oxidoreductase activity, acting on paired donors, with oxidation of a pair of donors resulting in the reduction of molecular oxygen to two molecules of water
9331	4	3	0	3	0.006	1	0.04	0.1105	1.0076	0.2619	glycerol-3-phosphate dehydrogenase complex
9120	4	3	0	3	0.006	1	0.04	0.1105	1.0076	0.2619	deoxyribonucleoside metabolism
9060	30	9	4	13	0.0062	0.4332	0.0105	0.1123	0.9564	0.0886	aerobic respiration
4536	25	8	1	9	0.0063	0.9479	0.0978	0.1131	1.1293	0.4285	deoxyribonuclease activity
5634	3172	414	437	851	0.0065	0	0	0.0784	0	0	nucleus
6310	64	15	6	21	0.0066	0.7316	0.0454	0.1147	1.0981	0.2681	DNA recombination
46983	194	35	18	53	0.0067	0.8272	0.0863	0.1182	1.1179	0.4089	protein dimerization activity
6091	474	74	48	122	0.0068	0.7831	0.0789	0.1224	1.1138	0.3782	generation of precursor metabolites and energy
19866	108	22	5	27	0.0071	0.9949	0.3399	0.1178	1.1106	0.8243	organelle inner membrane
44455	53	13	3	16	0.0074	0.9443	0.1379	0.1168	1.1301	0.5315	mitochondrial membrane part
16835	53	13	5	18	0.0074	0.7179	0.0445	0.1168	1.0869	0.2674	carbon-oxygen lyase activity
9066	16	6	0	6	0.0075	1	0.1391	0.1191	1.0154	0.5434	aspartate family amino acid metabolism
44446	1592	218	234	452	0.0076	0	0	0.0787	0	0	intracellular organelle part
44422	1592	218	234	452	0.0076	0	0	0.0787	0	0	organelle part
6730	31	9	2	11	0.0078	0.8747	0.0782	0.118	1.1278	0.3747	one-carbon compound metabolism
19751	12	5	0	5	0.0088	1	0.1181	0.1253	1.0154	0.4477	polyol metabolism
17124	12	5	0	5	0.0088	1	0.1181	0.1253	1.0154	0.4477	SH3 domain binding
6740	8	4	1	5	0.0091	0.6113	0.0189	0.1319	1.0435	0.1555	NADPH regeneration
6213	8	4	0	4	0.0091	1	0.0872	0.1319	1.0154	0.4159	pyrimidine nucleoside metabolism
6098	8	4	1	5	0.0091	0.6113	0.0189	0.1319	1.0435	0.1555	pentose-phosphate shunt
43190	8	4	0	4	0.0091	1	0.0872	0.1319	1.0154	0.4159	ATP-binding cassette (ABC) transporter complex
6006	85	18	10	28	0.0094	0.4777	0.0223	0.138	0.9868	0.1624	glucose metabolism
6807	320	52	27	79	0.0101	0.9546	0.2448	0.1495	1.1278	0.762	nitrogen compound metabolism
46164	67	15	8	23	0.0102	0.4741	0.0223	0.145	0.9878	0.1615	alcohol catabolism
6084	27	8	3	11	0.0104	0.5921	0.0295	0.1451	1.0377	0.2016	acetyl-CoA metabolism
4672	513	78	64	142	0.0106	0.1801	0.006	0.1129	0.7233	0.0651	protein kinase activity
82	22	7	1	8	0.0108	0.9258	0.1098	0.147	1.1332	0.4451	G1/S transition of mitotic cell cycle
16741	93	19	6	25	0.0114	0.9553	0.2143	0.095	1.1277	0.6324	transferase activity, transferring one-carbon groups
3682	44	11	8	19	0.0114	0.1102	0.0023	0.1492	0.49	0.0287	chromatin binding
31967	229	39	20	59	0.0115	0.9022	0.1717	0.1609	1.132	0.5765	organelle envelope
45333	33	9	4	13	0.012	0.5093	0.0251	0.1524	1.006	0.1823	cellular respiration
44262	287	47	31	78	0.0122	0.6014	0.0509	0.2161	1.0396	0.2753	cellular carbohydrate metabolism
5740	140	26	10	36	0.0124	0.9574	0.2443	0.1812	1.1282	0.7623	mitochondrial envelope
7088	45	11	8	19	0.0136	0.1217	0.0031	0.2172	0.6569	0.0473	regulation of mitosis
9374	5	3	0	3	0.0137	1	0.083	0.1833	1.004	0.4017	biotin binding
9008	5	3	0	3	0.0137	1	0.083	0.1833	1.004	0.4017	DNA-methyltransferase activity
15205	5	3	0	3	0.0137	1	0.083	0.1833	1.004	0.4017	nucleobase transporter activity
16053	57	13	4	17	0.0138	0.8922	0.1406	0.2192	1.1276	0.5443	organic acid biosynthesis
46394	57	13	4	17	0.0138	0.8922	0.1406	0.2192	1.1276	0.5443	carboxylic acid biosynthesis
46174	2	2	0	2	0.0139	1	0.0526	0.2163	1.0639	0.3325	polyol catabolism
46168	2	2	0	2	0.0139	1	0.0526	0.2163	1.0639	0.3325	glycerol-3-phosphate catabolism
46080	2	2	0	2	0.0139	1	0.0526	0.2163	1.0639	0.3325	dUTP metabolism
6771	2	2	0	2	0.0139	1	0.0526	0.2163	1.0639	0.3325	riboflavin metabolism
1889	2	2	0	2	0.0139	1	0.0526	0.2163	1.0639	0.3325	liver development
1740	2	2	0	2	0.0139	1	0.0526	0.2163	1.0639	0.3325	Barr body
1739	2	2	0	2	0.0139	1	0.0526	0.2163	1.0639	0.3325	sex chromatin
6552	2	2	0	2	0.0139	1	0.0526	0.2163	1.0639	0.3325	leucine catabolism
6551	2	2	0	2	0.0139	1	0.0526	0.2163	1.0639	0.3325	leucine metabolism
6424	2	2	0	2	0.0139	1	0.0526	0.2163	1.0639	0.3325	glutamyl-tRNA aminoacylation
6335	2	2	0	2	0.0139	1	0.0526	0.2163	1.0639	0.3325	DNA replication-dependent nucleosome assembly
6288	2	2	0	2	0.0139	1	0.0526	0.2163	1.0639	0.3325	base-excision repair, DNA ligation
4818	2	2	0	2	0.0139	1	0.0526	0.2163	1.0639	0.3325	glutamate-tRNA ligase activity
51103	2	2	0	2	0.0139	1	0.0526	0.2163	1.0639	0.3325	DNA ligation during DNA repair
16781	2	2	0	2	0.0139	1	0.0526	0.2163	1.0639	0.3325	phosphotransferase activity, paired acceptors
4792	2	2	0	2	0.0139	1	0.0526	0.2163	1.0639	0.3325	thiosulfate sulfurtransferase activity
4756	2	2	0	2	0.0139	1	0.0526	0.2163	1.0639	0.3325	selenide, water dikinase activity
42978	2	2	0	2	0.0139	1	0.0526	0.2163	1.0639	0.3325	ornithine decarboxylase activator activity
16635	2	2	0	2	0.0139	1	0.0526	0.2163	1.0639	0.3325	oxidoreductase activity, acting on the CH-CH group of donors, quinone or related compound as acceptor
9440	2	2	0	2	0.0139	1	0.0526	0.2163	1.0639	0.3325	cyanate catabolism
9439	2	2	0	2	0.0139	1	0.0526	0.2163	1.0639	0.3325	cyanate metabolism
42727	2	2	0	2	0.0139	1	0.0526	0.2163	1.0639	0.3325	riboflavin and derivative biosynthesis
42726	2	2	0	2	0.0139	1	0.0526	0.2163	1.0639	0.3325	riboflavin and derivative metabolism
4485	2	2	0	2	0.0139	1	0.0526	0.2163	1.0639	0.3325	methylcrotonoyl-CoA carboxylase activity
4427	2	2	0	2	0.0139	1	0.0526	0.2163	1.0639	0.3325	inorganic diphosphatase activity
9231	2	2	0	2	0.0139	1	0.0526	0.2163	1.0639	0.3325	riboflavin biosynthesis
4367	2	2	0	2	0.0139	1	0.0526	0.2163	1.0639	0.3325	glycerol-3-phosphate dehydrogenase (NAD+) activity
4069	2	2	0	2	0.0139	1	0.0526	0.2163	1.0639	0.3325	aspartate transaminase activity
19754	2	2	0	2	0.0139	1	0.0526	0.2163	1.0639	0.3325	one-carbon compound catabolism
19563	2	2	0	2	0.0139	1	0.0526	0.2163	1.0639	0.3325	glycerol catabolism
7549	2	2	0	2	0.0139	1	0.0526	0.2163	1.0639	0.3325	dosage compensation
805	2	2	0	2	0.0139	1	0.0526	0.2163	1.0639	0.3325	X chromosome
803	2	2	0	2	0.0139	1	0.0526	0.2163	1.0639	0.3325	sex chromosome
3955	2	2	0	2	0.0139	1	0.0526	0.2163	1.0639	0.3325	NAD(P)H dehydrogenase (quinone) activity
3938	2	2	0	2	0.0139	1	0.0526	0.2163	1.0639	0.3325	IMP dehydrogenase activity
8531	2	2	0	2	0.0139	1	0.0526	0.2163	1.0639	0.3325	riboflavin kinase activity
46716	2	2	0	2	0.0139	1	0.0526	0.2163	1.0639	0.3325	muscle maintenance
8177	2	2	0	2	0.0139	1	0.0526	0.2163	1.0639	0.3325	succinate dehydrogenase (ubiquinone) activity
15215	2	2	0	2	0.0139	1	0.0526	0.2163	1.0639	0.3325	nucleotide transporter activity
15207	2	2	0	2	0.0139	1	0.0526	0.2163	1.0639	0.3325	adenine transporter activity
793	23	7	2	9	0.014	0.7435	0.0605	0.2169	1.1023	0.3557	condensed chromosome
31975	232	39	20	59	0.0141	0.9133	0.2017	0.2291	1.1333	0.6122	envelope
6688	9	4	0	4	0.0149	1	0.1294	0.2272	1.0154	0.4745	glycosphingolipid biosynthesis
6563	9	4	0	4	0.0149	1	0.1294	0.2272	1.0154	0.4745	L-serine metabolism
9070	9	4	0	4	0.0149	1	0.1294	0.2272	1.0154	0.4745	serine family amino acid biosynthesis
8610	198	34	24	58	0.0155	0.3615	0.0219	0.2334	0.9194	0.1614	lipid biosynthesis
9165	109	21	13	34	0.0156	0.4411	0.029	0.233	0.9639	0.2018	nucleotide biosynthesis
16462	469	71	90	161	0.0157	0	0	0.2414	0	0	pyrophosphatase activity
75	46	11	6	17	0.016	0.4069	0.0223	0.1099	0.9476	0.1617	cell cycle checkpoint
8168	90	18	6	24	0.0167	0.945	0.2332	0.1221	1.1301	0.7608	methyltransferase activity
16818	471	71	91	162	0.0172	0	0	0.2462	0	0	hydrolase activity, acting on acid anhydrides, in phosphorus-containing anhydrides
44249	871	123	107	230	0.0175	0.1448	0.0071	0.2325	0.6827	0.0723	cellular biosynthesis
16874	272	44	47	91	0.0182	0.0014	0	0.1821	0.0258	0.0009	ligase activity
16628	14	5	1	6	0.0182	0.8088	0.0788	0.2406	1.1137	0.379	oxidoreductase activity, acting on the CH-CH group of donors, NAD or NADP as acceptor
16655	41	10	8	18	0.0185	0.0795	0.0023	0.2425	0.4209	0.0283	oxidoreductase activity, acting on NADH or NADPH, quinone or similar compound as acceptor
7051	19	6	1	7	0.0187	0.8941	0.1234	0.244	1.1292	0.4564	spindle organization and biogenesis
16817	473	71	91	162	0.0188	0	0	0.2533	0	0	hydrolase activity, acting on acid anhydrides
4674	369	57	48	105	0.0196	0.1417	0.0072	0.2295	0.6812	0.0711	protein serine/threonine kinase activity
44248	429	65	52	117	0.0198	0.2766	0.0186	0.253	0.8501	0.149	cellular catabolism
3725	30	8	6	14	0.02	0.1096	0.0036	0.2466	0.4897	0.0527	double-stranded RNA binding
6519	238	39	18	57	0.0207	0.9747	0.3793	0.2538	1.1258	0.8499	amino acid and derivative metabolism
16651	60	13	8	21	0.0209	0.351	0.0226	0.2496	0.9128	0.1608	oxidoreductase activity, acting on NADH or NADPH
6007	54	12	7	19	0.0214	0.396	0.0277	0.2497	0.944	0.186	glucose catabolism
9141	54	12	10	22	0.0214	0.0723	0.0026	0.2497	0.418	0.0304	nucleoside triphosphate metabolism
16862	10	4	0	4	0.0226	1	0.1781	0.2515	1.0154	0.5851	intramolecular oxidoreductase activity, interconverting keto- and enol-groups
9262	10	4	1	5	0.0226	0.6932	0.0563	0.2515	1.0793	0.3519	deoxyribonucleotide metabolism
30552	10	4	2	6	0.0226	0.3082	0.0128	0.2515	0.8972	0.1332	cAMP binding
45255	10	4	0	4	0.0226	1	0.1781	0.2515	1.0154	0.5851	hydrogen-translocating F-type ATPase complex
5753	10	4	0	4	0.0226	1	0.1781	0.2515	1.0154	0.5851	proton-transporting ATP synthase complex (sensu Eukaryota)
86	10	4	0	4	0.0226	1	0.1781	0.2515	1.0154	0.5851	G2/M transition of mitotic cell cycle
8366	10	4	0	4	0.0226	1	0.1781	0.2515	1.0154	0.5851	nerve ensheathment
30136	80	16	9	25	0.0232	0.5402	0.0541	0.2574	1.0196	0.3412	clathrin-coated vesicle
42623	240	39	53	92	0.0234	0	0	0.2824	0	0	ATPase activity, coupled
6839	20	6	2	8	0.0241	0.6697	0.0665	0.2571	1.0688	0.3624	mitochondrial transport
228	55	12	6	18	0.0246	0.5853	0.0623	0.28	1.0362	0.3565	nuclear chromosome
7093	15	5	4	9	0.0248	0.0769	0.0022	0.2797	0.4203	0.0289	mitotic checkpoint
15125	6	3	0	3	0.0249	1	0.1382	0.2743	1.009	0.5429	bile acid transporter activity
6072	6	3	0	3	0.0249	1	0.1382	0.2743	1.009	0.5429	glycerol-3-phosphate metabolism
16421	6	3	0	3	0.0249	1	0.1382	0.2743	1.009	0.5429	CoA carboxylase activity
9083	6	3	0	3	0.0249	1	0.1382	0.2743	1.009	0.5429	branched chain family amino acid catabolism
6633	49	11	2	13	0.0252	0.9783	0.3254	0.2817	1.1264	0.8182	fatty acid biosynthesis
6468	512	75	62	137	0.027	0.2573	0.0218	0.2328	0.8211	0.1618	protein amino acid phosphorylation
44275	88	17	8	25	0.027	0.7782	0.1371	0.2846	1.1122	0.5304	cellular carbohydrate catabolism
16052	88	17	8	25	0.027	0.7782	0.1371	0.2846	1.1122	0.5304	carbohydrate catabolism
3714	88	17	17	34	0.027	0.0162	0.0007	0.2846	0.1941	0.0134	transcription corepressor activity
6733	26	7	3	10	0.0274	0.5656	0.055	0.2856	1.0303	0.3415	oxidoreduction coenzyme metabolism
16787	1619	215	194	409	0.0276	0.1322	0.0097	0.293	0.6572	0.0849	hydrolase activity
16829	129	23	7	30	0.0279	0.992	0.5007	0.2863	1.1166	0.9095	lyase activity
6520	200	33	15	48	0.0287	0.9669	0.387	0.2888	1.1265	0.8531	amino acid metabolism
44270	50	11	3	14	0.0289	0.9281	0.2421	0.2872	1.1333	0.7624	nitrogen compound catabolism
44454	32	8	3	11	0.0291	0.7078	0.0954	0.2873	1.0847	0.423	nuclear chromosome part
16836	44	10	4	14	0.0295	0.7376	0.1129	0.2869	1.1004	0.4466	hydro-lyase activity
16860	38	9	3	12	0.0297	0.8114	0.1418	0.2842	1.1141	0.5443	intramolecular oxidoreductase activity
79	38	9	7	16	0.0297	0.1235	0.0066	0.2842	0.6579	0.0706	regulation of cyclin-dependent protein kinase activity
15297	38	9	1	10	0.0297	0.9888	0.3695	0.2842	1.1204	0.8477	antiporter activity
287	289	45	39	84	0.0311	0.1179	0.0086	0.3001	0.6533	0.0771	magnesium ion binding
6119	57	12	12	24	0.0318	0.0212	0.001	0.2935	0.2091	0.0194	oxidative phosphorylation
1508	11	4	1	5	0.0322	0.7274	0.0842	0.2942	1.0977	0.4061	regulation of action potential
4926	11	4	1	5	0.0322	0.7274	0.0842	0.2942	1.0977	0.4061	non-G-protein coupled 7TM receptor activity
4685	11	4	0	4	0.0322	1	0.2318	0.2942	1.0154	0.761	calcium- and calmodulin-dependent protein kinase activity
16652	11	4	0	4	0.0322	1	0.2318	0.2942	1.0154	0.761	oxidoreductase activity, acting on NADH or NADPH, NAD or NADP as acceptor
9247	11	4	0	4	0.0322	1	0.2318	0.2942	1.0154	0.761	glycolipid biosynthesis
51539	16	5	1	6	0.0326	0.849	0.1391	0.2932	1.122	0.5434	4 iron, 4 sulfur cluster binding
4683	16	5	0	5	0.0326	1	0.2971	0.2932	1.0154	0.7923	calmodulin regulated protein kinase activity
4520	16	5	0	5	0.0326	1	0.2971	0.2932	1.0154	0.7923	endodeoxyribonuclease activity
45216	16	5	1	6	0.0326	0.849	0.1391	0.2932	1.122	0.5434	intercellular junction assembly and maintenance
9308	298	46	26	72	0.0337	0.9282	0.3277	0.3426	1.1329	0.8183	amine metabolism
30135	97	18	14	32	0.0337	0.1882	0.015	0.2999	0.7237	0.1337	coated vesicle
19320	64	13	7	20	0.0342	0.5796	0.0789	0.3006	1.0347	0.3788	hexose catabolism
5819	39	9	5	14	0.0347	0.442	0.0461	0.3007	0.9642	0.2693	spindle
5759	71	14	8	22	0.0361	0.5422	0.0734	0.301	1.0182	0.369	mitochondrial matrix
31980	71	14	8	22	0.0361	0.5422	0.0734	0.301	1.0182	0.369	mitochondrial lumen
226	52	11	5	16	0.0377	0.7019	0.1208	0.3431	1.0818	0.4513	microtubule cytoskeleton organization and biogenesis
6164	65	13	11	24	0.0383	0.103	0.0075	0.3544	0.4842	0.0725	purine nucleotide biosynthesis
46365	65	13	8	21	0.0383	0.4391	0.0531	0.3544	0.9637	0.3412	monosaccharide catabolism
46037	3	2	0	2	0.0385	1	0.1337	0.3395	0.9999	0.5264	GMP metabolism
6273	3	2	0	2	0.0385	1	0.1337	0.3395	0.9999	0.5264	lagging strand elongation
6269	3	2	0	2	0.0385	1	0.1337	0.3395	0.9999	0.5264	DNA replication, synthesis of RNA primer
6177	3	2	0	2	0.0385	1	0.1337	0.3395	0.9999	0.5264	GMP biosynthesis
16802	3	2	0	2	0.0385	1	0.1337	0.3395	0.9999	0.5264	trialkylsulfonium hydrolase activity
16744	3	2	0	2	0.0385	1	0.1337	0.3395	0.9999	0.5264	transferase activity, transferring aldehyde or ketonic groups
16441	3	2	0	2	0.0385	1	0.1337	0.3395	0.9999	0.5264	posttranscriptional gene silencing
16416	3	2	0	2	0.0385	1	0.1337	0.3395	0.9999	0.5264	O-palmitoyltransferase activity
4335	3	2	0	2	0.0385	1	0.1337	0.3395	0.9999	0.5264	galactokinase activity
4095	3	2	0	2	0.0385	1	0.1337	0.3395	0.9999	0.5264	carnitine O-palmitoyltransferase activity
4013	3	2	0	2	0.0385	1	0.1337	0.3395	0.9999	0.5264	adenosylhomocysteinase activity
35194	3	2	0	2	0.0385	1	0.1337	0.3395	0.9999	0.5264	RNA-mediated posttranscriptional gene silencing
7520	3	2	0	2	0.0385	1	0.1337	0.3395	0.9999	0.5264	myoblast fusion
7386	3	2	0	2	0.0385	1	0.1337	0.3395	0.9999	0.5264	compartment specification
19228	3	2	0	2	0.0385	1	0.1337	0.3395	0.9999	0.5264	generation of action potential
7062	3	2	0	2	0.0385	1	0.1337	0.3395	0.9999	0.5264	sister chromatid cohesion
5816	3	2	0	2	0.0385	1	0.1337	0.3395	0.9999	0.5264	spindle pole body
702	3	2	0	2	0.0385	1	0.1337	0.3395	0.9999	0.5264	oxidized base lesion DNA N-glycosylase activity
5345	3	2	0	2	0.0385	1	0.1337	0.3395	0.9999	0.5264	purine transporter activity
5185	3	2	0	2	0.0385	1	0.1337	0.3395	0.9999	0.5264	neurohypophyseal hormone activity
17154	3	2	0	2	0.0385	1	0.1337	0.3395	0.9999	0.5264	semaphorin receptor activity
3910	3	2	0	2	0.0385	1	0.1337	0.3395	0.9999	0.5264	DNA ligase (ATP) activity
3909	3	2	0	2	0.0385	1	0.1337	0.3395	0.9999	0.5264	DNA ligase activity
50220	3	2	0	2	0.0385	1	0.1337	0.3395	0.9999	0.5264	prostaglandin-E synthase activity
31047	3	2	0	2	0.0385	1	0.1337	0.3395	0.9999	0.5264	RNA-mediated gene silencing
46934	3	2	0	2	0.0385	1	0.1337	0.3395	0.9999	0.5264	phosphatidylinositol-4,5-bisphosphate 3-kinase activity
46928	3	2	0	2	0.0385	1	0.1337	0.3395	0.9999	0.5264	regulation of neurotransmitter secretion
8538	3	2	0	2	0.0385	1	0.1337	0.3395	0.9999	0.5264	proteasome activator activity
8537	3	2	0	2	0.0385	1	0.1337	0.3395	0.9999	0.5264	proteasome activator complex
8534	3	2	0	2	0.0385	1	0.1337	0.3395	0.9999	0.5264	purine-specific oxidized base lesion DNA N-glycosylase activity
8216	3	2	0	2	0.0385	1	0.1337	0.3395	0.9999	0.5264	spermidine metabolism
8195	3	2	0	2	0.0385	1	0.1337	0.3395	0.9999	0.5264	phosphatidate phosphatase activity
16884	7	3	0	3	0.0398	1	0.2021	0.3561	1.0065	0.6277	carbon-nitrogen ligase activity, with glutamine as amido-N-donor
4622	7	3	1	4	0.0398	0.5626	0.0531	0.3561	1.029	0.3418	lysophospholipase activity
42813	7	3	1	4	0.0398	0.5626	0.0531	0.3561	1.029	0.3418	Wnt receptor activity
4372	7	3	1	4	0.0398	0.5626	0.0531	0.3561	1.029	0.3418	glycine hydroxymethyltransferase activity
9067	7	3	0	3	0.0398	1	0.2021	0.3561	1.0065	0.6277	aspartate family amino acid biosynthesis
43648	7	3	1	4	0.0398	0.5626	0.0531	0.3561	1.029	0.3418	dicarboxylic acid metabolism
6220	28	7	2	9	0.0401	0.8351	0.1734	0.357	1.1222	0.579	pyrimidine nucleotide metabolism
16627	40	9	2	11	0.0402	0.9469	0.3005	0.3573	1.1284	0.7948	oxidoreductase activity, acting on the CH-CH group of donors
51329	59	12	2	14	0.0405	0.9922	0.4933	0.359	1.1153	0.9073	interphase of mitotic cell cycle
42551	17	5	0	5	0.0418	1	0.3478	0.3592	1.0154	0.8403	neuron maturation
922	17	5	2	7	0.0418	0.5797	0.0726	0.3592	1.0362	0.3689	spindle pole
794	17	5	1	6	0.0418	0.8659	0.1753	0.3592	1.1267	0.5841	condensed nuclear chromosome
50661	17	5	0	5	0.0418	1	0.3478	0.3592	1.0154	0.8403	NADP binding
15300	17	5	0	5	0.0418	1	0.3478	0.3592	1.0154	0.8403	solute:solute antiporter activity
6357	258	40	33	73	0.0426	0.2226	0.0251	0.2931	0.8034	0.1818	regulation of transcription from RNA polymerase II promoter
16790	66	13	7	20	0.0427	0.6131	0.1028	0.3656	1.0428	0.4331	thiolester hydrolase activity
9168	12	4	1	5	0.044	0.7578	0.1181	0.364	1.1078	0.4477	purine ribonucleoside monophosphate biosynthesis
9167	12	4	1	5	0.044	0.7578	0.1181	0.364	1.1078	0.4477	purine ribonucleoside monophosphate metabolism
9127	12	4	1	5	0.044	0.7578	0.1181	0.364	1.1078	0.4477	purine nucleoside monophosphate biosynthesis
9126	12	4	1	5	0.044	0.7578	0.1181	0.364	1.1078	0.4477	purine nucleoside monophosphate metabolism
7052	12	4	1	5	0.044	0.7578	0.1181	0.364	1.1078	0.4477	mitotic spindle organization and biogenesis
51325	60	12	2	14	0.0454	0.993	0.5216	0.3718	1.1147	0.9107	interphase
9069	23	6	1	7	0.0462	0.934	0.2628	0.3717	1.1301	0.7701	serine family amino acid metabolism
6334	41	9	9	18	0.0464	0.0336	0.0023	0.2425	0.2534	0.0283	nucleosome assembly
5905	41	9	4	13	0.0464	0.6846	0.1264	0.3717	1.0724	0.4581	coated pit
6163	67	13	11	24	0.0475	0.1211	0.0114	0.3747	0.6562	0.1046	purine nucleotide metabolism
3899	35	8	3	11	0.0475	0.7642	0.1595	0.3743	1.1096	0.5663	DNA-directed RNA polymerase activity
48469	29	7	0	7	0.0477	1	0.5108	0.3741	1.0154	0.9073	cell maturation
31090	436	63	68	131	0.0505	0.0024	0.0003	0.4027	0.0388	0.006	organelle membrane
9152	61	12	11	23	0.0507	0.0719	0.0066	0.3816	0.418	0.0707	purine ribonucleotide biosynthesis
6473	18	5	4	9	0.0525	0.1325	0.0109	0.3857	0.6622	0.0912	protein amino acid acetylation
96	18	5	2	7	0.0525	0.6116	0.0962	0.3857	1.0426	0.4271	sulfur amino acid metabolism
51338	159	26	21	47	0.0526	0.2346	0.0311	0.3928	0.8083	0.2054	regulation of transferase activity
4519	68	13	7	20	0.0527	0.6451	0.1308	0.3883	1.055	0.4746	endonuclease activity
17111	445	64	88	152	0.0531	0	0	0.4058	0	0	nucleoside-triphosphatase activity
16044	55	11	4	15	0.054	0.8753	0.2668	0.3894	1.1281	0.7707	membrane organization and biogenesis
19200	24	6	3	9	0.0557	0.5098	0.0778	0.3932	1.0069	0.3742	carbohydrate kinase activity
8483	24	6	2	8	0.0557	0.7648	0.1651	0.3932	1.1096	0.5743	transaminase activity
46933	30	7	6	13	0.0561	0.1096	0.0105	0.3935	0.4897	0.0886	hydrogen-transporting ATP synthase activity, rotational mechanism
9142	49	10	10	20	0.0572	0.041	0.0039	0.4033	0.3255	0.0531	nucleoside triphosphate biosynthesis
6323	197	31	31	62	0.0575	0.0296	0.0035	0.3576	0.2436	0.0515	DNA packaging
30894	13	4	1	5	0.0577	0.7848	0.1572	0.3963	1.109	0.5656	replisome
9147	13	4	2	6	0.0577	0.4336	0.0555	0.3963	0.9636	0.3455	pyrimidine nucleoside triphosphate metabolism
16208	13	4	2	6	0.0577	0.4336	0.0555	0.3963	0.9636	0.3455	AMP binding
30168	13	4	1	5	0.0577	0.7848	0.1572	0.3963	1.109	0.5656	platelet activation
30148	13	4	0	4	0.0577	1	0.347	0.3963	1.0154	0.8397	sphingolipid biosynthesis
43601	13	4	1	5	0.0577	0.7848	0.1572	0.3963	1.109	0.5656	replisome (sensu Eukaryota)
43596	13	4	1	5	0.0577	0.7848	0.1572	0.3963	1.109	0.5656	replication fork (sensu Eukaryota)
16801	8	3	0	3	0.0583	1	0.271	0.4022	1.0154	0.7782	hydrolase activity, acting on ether bonds
4467	8	3	1	4	0.0583	0.6113	0.0872	0.4022	1.0435	0.4159	long-chain-fatty-acid-CoA ligase activity
4194	8	3	1	4	0.0583	0.6113	0.0872	0.4022	1.0435	0.4159	pepsin A activity
4190	8	3	1	4	0.0583	0.6113	0.0872	0.4022	1.0435	0.4159	aspartic-type endopeptidase activity
19363	8	3	1	4	0.0583	0.6113	0.0872	0.4022	1.0435	0.4159	pyridine nucleotide biosynthesis
7089	8	3	0	3	0.0583	1	0.271	0.4022	1.0154	0.7782	traversing start control point of mitotic cell cycle
7009	8	3	0	3	0.0583	1	0.271	0.4022	1.0154	0.7782	plasma membrane organization and biogenesis
5662	8	3	1	4	0.0583	0.6113	0.0872	0.4022	1.0435	0.4159	DNA replication factor A complex
792	8	3	1	4	0.0583	0.6113	0.0872	0.4022	1.0435	0.4159	heterochromatin
790	8	3	1	4	0.0583	0.6113	0.0872	0.4022	1.0435	0.4159	nuclear chromatin
5006	8	3	0	3	0.0583	1	0.271	0.4022	1.0154	0.7782	epidermal growth factor receptor activity
15645	8	3	1	4	0.0583	0.6113	0.0872	0.4022	1.0435	0.4159	fatty-acid ligase activity
9150	63	12	11	23	0.0625	0.0866	0.0102	0.4127	0.4272	0.0881	purine ribonucleotide metabolism
16788	512	72	56	128	0.0633	0.5806	0.1409	0.3925	1.0353	0.5437	hydrolase activity, acting on ester bonds
45859	155	25	20	45	0.0645	0.2756	0.0455	0.4266	0.8507	0.2676	regulation of protein kinase activity
46961	31	7	7	14	0.0654	0.0504	0.0051	0.4198	0.3556	0.0601	hydrogen-transporting ATPase activity, rotational mechanism
8378	25	6	2	8	0.0662	0.7845	0.1967	0.4231	1.1141	0.5974	galactosyltransferase activity
9056	499	70	56	126	0.069	0.4979	0.1162	0.4872	0.9953	0.4485	catabolism
6895	4	2	0	2	0.071	1	0.2275	0.4628	1.0076	0.6763	Golgi to endosome transport
6564	4	2	0	2	0.071	1	0.2275	0.4628	1.0076	0.6763	L-serine biosynthesis
6533	4	2	0	2	0.071	1	0.2275	0.4628	1.0076	0.6763	aspartate catabolism
6531	4	2	0	2	0.071	1	0.2275	0.4628	1.0076	0.6763	aspartate metabolism
51123	4	2	0	2	0.071	1	0.2275	0.4628	1.0076	0.6763	transcriptional preinitiation complex formation
4704	4	2	0	2	0.071	1	0.2275	0.4628	1.0076	0.6763	NF-kappaB-inducing kinase activity
42979	4	2	0	2	0.071	1	0.2275	0.4628	1.0076	0.6763	ornithine decarboxylase regulator activity
42765	4	2	1	3	0.071	0.3765	0.04	0.4628	0.9341	0.2619	GPI-anchor transamidase complex
16461	4	2	0	2	0.071	1	0.2275	0.4628	1.0076	0.6763	unconventional myosin
16255	4	2	1	3	0.071	0.3765	0.04	0.4628	0.9341	0.2619	attachment of GPI anchor to protein
4035	4	2	0	2	0.071	1	0.2275	0.4628	1.0076	0.6763	alkaline phosphatase activity
45898	4	2	0	2	0.071	1	0.2275	0.4628	1.0076	0.6763	regulation of transcriptional preinitiation complex formation
45239	4	2	0	2	0.071	1	0.2275	0.4628	1.0076	0.6763	tricarboxylic acid cycle enzyme complex
5980	4	2	0	2	0.071	1	0.2275	0.4628	1.0076	0.6763	glycogen catabolism
5005	4	2	0	2	0.071	1	0.2275	0.4628	1.0076	0.6763	transmembrane-ephrin receptor activity
76	4	2	0	2	0.071	1	0.2275	0.4628	1.0076	0.6763	DNA replication checkpoint
12	4	2	0	2	0.071	1	0.2275	0.4628	1.0076	0.6763	single strand break repair
43125	4	2	0	2	0.071	1	0.2275	0.4628	1.0076	0.6763	ErbB-3 class receptor binding
3923	4	2	1	3	0.071	0.3765	0.04	0.4628	0.9341	0.2619	GPI-anchor transamidase activity
3886	4	2	0	2	0.071	1	0.2275	0.4628	1.0076	0.6763	DNA (cytosine-5-)-methyltransferase activity
15851	4	2	0	2	0.071	1	0.2275	0.4628	1.0076	0.6763	nucleobase transport
3831	4	2	0	2	0.071	1	0.2275	0.4628	1.0076	0.6763	beta-N-acetylglucosaminylglycopeptide beta-1,4-galactosyltransferase activity
46835	4	2	0	2	0.071	1	0.2275	0.4628	1.0076	0.6763	carbohydrate phosphorylation
8508	4	2	0	2	0.071	1	0.2275	0.4628	1.0076	0.6763	bile acid:sodium symporter activity
15078	85	15	10	25	0.0715	0.4777	0.1001	0.4746	0.9868	0.4303	hydrogen ion transporter activity
74	438	62	59	121	0.0723	0.0692	0.0114	0.3709	0.4045	0.1053	regulation of progression through cell cycle
43549	157	25	20	45	0.0729	0.2955	0.0552	0.4733	0.8637	0.341	regulation of kinase activity
6892	14	4	2	6	0.0735	0.4728	0.0788	0.473	0.9872	0.379	post-Golgi vesicle-mediated transport
6479	14	4	0	4	0.0735	1	0.4055	0.473	1.0154	0.8612	protein amino acid methylation
16877	14	4	2	6	0.0735	0.4728	0.0788	0.473	0.9872	0.379	ligase activity, forming carbon-sulfur bonds
5802	14	4	1	5	0.0735	0.8088	0.2007	0.473	1.1137	0.6124	Golgi trans face
8213	14	4	0	4	0.0735	1	0.4055	0.473	1.0154	0.8612	protein amino acid alkylation
16564	150	24	29	53	0.0743	0.0021	0.0004	0.478	0.0365	0.0068	transcriptional repressor activity
6950	930	124	83	207	0.0749	0.9905	0.7101	0.474	1.1188	1.0021	response to stress
4518	114	19	13	32	0.0754	0.5083	0.1172	0.4869	1.0038	0.4501	nuclease activity
5764	114	19	8	27	0.0754	0.948	0.4614	0.4869	1.1281	0.8962	lysosome
323	114	19	8	27	0.0754	0.948	0.4614	0.4869	1.1281	0.8962	lytic vacuole
16469	32	7	6	13	0.0755	0.1388	0.0192	0.4743	0.6773	0.1553	proton-transporting two-sector ATPase complex
15986	32	7	7	14	0.0755	0.0585	0.0073	0.4743	0.3566	0.0704	ATP synthesis coupled proton transport
15985	32	7	7	14	0.0755	0.0585	0.0073	0.4743	0.3566	0.0704	energy coupled proton transport, down electrochemical gradient
16853	107	18	15	33	0.0762	0.2084	0.0363	0.4863	0.7404	0.2266	isomerase activity
6919	26	6	2	8	0.0778	0.8027	0.2306	0.4782	1.1133	0.7597	caspase activation
42770	26	6	1	7	0.0778	0.9538	0.3864	0.4782	1.1284	0.8534	DNA damage response, signal transduction
7269	20	5	2	7	0.078	0.6697	0.154	0.4765	1.0688	0.5591	neurotransmitter secretion
43543	20	5	4	9	0.078	0.1764	0.0241	0.4765	0.7151	0.1721	protein amino acid acylation
8430	20	5	3	8	0.078	0.3882	0.0665	0.4765	0.942	0.3624	selenium binding
10181	9	3	0	3	0.0799	1	0.3418	0.49	1.0154	0.8341	FMN binding
6829	9	3	1	4	0.0799	0.6547	0.1294	0.49	1.0636	0.4745	zinc ion transport
6595	9	3	1	4	0.0799	0.6547	0.1294	0.49	1.0636	0.4745	polyamine metabolism
16864	9	3	0	3	0.0799	1	0.3418	0.49	1.0154	0.8341	intramolecular oxidoreductase activity, transposing S-S bonds
9636	9	3	1	4	0.0799	0.6547	0.1294	0.49	1.0636	0.4745	response to toxin
16289	9	3	1	4	0.0799	0.6547	0.1294	0.49	1.0636	0.4745	CoA hydrolase activity
7271	9	3	0	3	0.0799	1	0.3418	0.49	1.0154	0.8341	synaptic transmission, cholinergic
5765	9	3	2	5	0.0799	0.2648	0.0346	0.49	0.8436	0.2211	lysosomal membrane
97	9	3	1	4	0.0799	0.6547	0.1294	0.49	1.0636	0.4745	sulfur amino acid biosynthesis
62	9	3	2	5	0.0799	0.2648	0.0346	0.49	0.8436	0.2211	acyl-CoA binding
3756	9	3	0	3	0.0799	1	0.3418	0.49	1.0154	0.8341	protein disulfide isomerase activity
51726	441	62	59	121	0.0802	0.0766	0.0141	0.385	0.4184	0.1348	regulation of cell cycle
6690	33	7	0	7	0.0865	1	0.6599	0.5008	1.0154	0.984	icosanoid metabolism
6325	190	29	30	59	0.0877	0.0307	0.0059	0.41	0.2431	0.0632	establishment and/or maintenance of chromatin architecture
42626	102	17	17	34	0.0889	0.058	0.0105	0.5112	0.3584	0.0883	ATPase activity, coupled to transmembrane movement of substances
30659	60	11	11	22	0.0904	0.0652	0.0112	0.5119	0.4029	0.0942	cytoplasmic vesicle membrane
9116	27	6	4	10	0.0906	0.3543	0.07	0.5119	0.9171	0.3658	nucleoside metabolism
6687	15	4	0	4	0.0913	1	0.4629	0.5102	1.0154	0.8969	glycosphingolipid metabolism
6541	15	4	0	4	0.0913	1	0.4629	0.5102	1.0154	0.8969	glutamine metabolism
6275	15	4	5	9	0.0913	0.0196	0.0022	0.5102	0.2048	0.0289	regulation of DNA replication
9260	67	12	12	24	0.0913	0.0647	0.0114	0.5139	0.402	0.1046	ribonucleotide biosynthesis
16645	21	5	2	7	0.0929	0.6961	0.1878	0.512	1.0813	0.5903	oxidoreductase activity, acting on the CH-NH group of donors
43492	103	17	17	34	0.0954	0.0626	0.0123	0.5189	0.366	0.1306	ATPase activity, coupled to movement of substances
6461	230	34	34	68	0.0977	0.0518	0.0113	0.4737	0.3577	0.1057	protein complex assembly
51052	34	7	7	14	0.0984	0.0772	0.0135	0.5196	0.4197	0.1336	regulation of DNA metabolism
43281	34	7	3	10	0.0984	0.7465	0.238	0.5196	1.104	0.7599	regulation of caspase activity
44433	61	11	11	22	0.0991	0.0719	0.0138	0.5229	0.418	0.1339	cytoplasmic vesicle part
50790	269	39	33	72	0.1009	0.3032	0.0774	0.5664	0.8942	0.3726	regulation of catalytic activity
44464	9178	1103	1060	2163	0.1015	0.0052	0.0018	0.5031	0.0731	0.0248	cell part
16820	104	17	17	34	0.1021	0.0674	0.0143	0.5365	0.4026	0.1348	hydrolase activity, acting on acid anhydrides, catalyzing transmembrane movement of substances
5623	9179	1103	1060	2163	0.1029	0.0053	0.0018	0.5111	0.0727	0.0249	cell
5783	496	68	95	163	0.1033	0	0	0.5102	0	0	endoplasmic reticulum
4860	28	6	7	13	0.1043	0.0304	0.0052	0.5352	0.2437	0.0611	protein kinase inhibitor activity
16570	28	6	4	10	0.1043	0.3807	0.0874	0.5352	0.9374	0.4164	histone modification
16569	28	6	4	10	0.1043	0.3807	0.0874	0.5352	0.9374	0.4164	covalent chromatin modification
16126	28	6	5	11	0.1043	0.1953	0.0388	0.5352	0.7243	0.2364	sterol biosynthesis
43414	28	6	1	7	0.1043	0.9635	0.47	0.5352	1.1266	0.899	biopolymer methylation
9225	10	3	2	5	0.1045	0.3082	0.0563	0.5354	0.8972	0.3519	nucleotide-sugar metabolism
42393	10	3	1	4	0.1045	0.6932	0.1781	0.5354	1.0793	0.5851	histone binding
42310	10	3	0	3	0.1045	1	0.412	0.5354	1.0154	0.8824	vasoconstriction
19104	10	3	1	4	0.1045	0.6932	0.1781	0.5354	1.0793	0.5851	DNA N-glycosylase activity
5744	10	3	0	3	0.1045	1	0.412	0.5354	1.0154	0.8824	mitochondrial inner membrane presequence translocase complex
9310	48	9	3	12	0.1062	0.915	0.4217	0.5643	1.1334	0.8843	amine catabolism
9206	48	9	10	19	0.1062	0.0361	0.0072	0.5643	0.3155	0.0713	purine ribonucleoside triphosphate biosynthesis
9201	48	9	10	19	0.1062	0.0361	0.0072	0.5643	0.3155	0.0713	ribonucleoside triphosphate biosynthesis
9145	48	9	10	19	0.1062	0.0361	0.0072	0.5643	0.3155	0.0713	purine nucleoside triphosphate biosynthesis
4620	55	10	1	11	0.1078	0.9985	0.7469	0.5663	1.1062	1.0115	phospholipase activity
5941	22	5	1	6	0.1091	0.9258	0.3925	0.5669	1.1332	0.8543	unlocalized protein complex
5746	22	5	0	5	0.1091	1	0.592	0.5669	1.0154	0.9493	mitochondrial electron transport chain
8374	22	5	4	9	0.1091	0.2244	0.0459	0.5669	0.8038	0.2688	O-acyltransferase activity
6658	5	2	1	3	0.1092	0.446	0.083	0.5691	0.9764	0.4017	phosphatidylserine metabolism
6474	5	2	1	3	0.1092	0.446	0.083	0.5691	0.9764	0.4017	N-terminal protein amino acid acetylation
16886	5	2	1	3	0.1092	0.446	0.083	0.1833	0.9764	0.4017	ligase activity, forming phosphoric ester bonds
16742	5	2	1	3	0.1092	0.446	0.083	0.5691	0.9764	0.4017	hydroxymethyl-, formyl- and related transferase activity
16571	5	2	0	2	0.1092	1	0.3239	0.5691	1.004	0.8182	histone methylation
16547	5	2	0	2	0.1092	1	0.3239	0.5691	1.004	0.8182	RNA editing
4470	5	2	1	3	0.1092	0.446	0.083	0.5691	0.9764	0.4017	malic enzyme activity
4448	5	2	0	2	0.1092	1	0.3239	0.5691	1.004	0.8182	isocitrate dehydrogenase activity
16406	5	2	1	3	0.1092	0.446	0.083	0.5691	0.9764	0.4017	carnitine O-acyltransferase activity
9251	5	2	0	2	0.1092	1	0.3239	0.5691	1.004	0.8182	glucan catabolism
16290	5	2	0	2	0.1092	1	0.3239	0.5691	1.004	0.8182	palmitoyl-CoA hydrolase activity
30331	5	2	0	2	0.1092	1	0.3239	0.5691	1.004	0.8182	estrogen receptor binding
4000	5	2	1	3	0.1092	0.446	0.083	0.5691	0.9764	0.4017	adenosine deaminase activity
7164	5	2	0	2	0.1092	1	0.3239	0.5691	1.004	0.8182	establishment of tissue polarity
43433	5	2	1	3	0.1092	0.446	0.083	0.5691	0.9764	0.4017	negative regulation of transcription factor activity
5123	5	2	1	3	0.1092	0.446	0.083	0.5691	0.9764	0.4017	death receptor binding
48154	5	2	2	4	0.1092	0.0986	0.0113	0.5691	0.482	0.1061	S100 beta binding
185	5	2	0	2	0.1092	1	0.3239	0.5691	1.004	0.8182	activation of MAPKKK activity
3945	5	2	0	2	0.1092	1	0.3239	0.5691	1.004	0.8182	N-acetyllactosamine synthase activity
8635	5	2	1	3	0.1092	0.446	0.083	0.5691	0.9764	0.4017	caspase activation via cytochrome c
16887	271	39	60	99	0.1095	0	0	0.6752	0	0	ATPase activity
6693	16	4	0	4	0.1108	1	0.5182	0.5682	1.0154	0.9097	prostaglandin metabolism
6692	16	4	0	4	0.1108	1	0.5182	0.5682	1.0154	0.9097	prostanoid metabolism
35250	16	4	1	5	0.1108	0.849	0.2971	0.5682	1.122	0.7923	UDP-galactosyltransferase activity
7346	16	4	2	6	0.1108	0.5459	0.1391	0.2932	1.0206	0.5434	regulation of progression through mitotic cell cycle
45259	16	4	1	5	0.1108	0.849	0.2971	0.5682	1.122	0.7923	proton-transporting ATP synthase complex
5788	16	4	3	7	0.1108	0.2607	0.0529	0.5682	0.829	0.333	endoplasmic reticulum lumen
3697	35	7	7	14	0.1112	0.0876	0.0178	0.5714	0.4282	0.1489	single-stranded DNA binding
6418	42	8	7	15	0.1152	0.1811	0.0416	0.674	0.7218	0.2631	tRNA aminoacylation for protein translation
43039	42	8	7	15	0.1152	0.1811	0.0416	0.674	0.7218	0.2631	tRNA aminoacylation
43038	42	8	7	15	0.1152	0.1811	0.0416	0.674	0.7218	0.2631	amino acid activation
5923	49	9	4	13	0.1173	0.8106	0.3254	0.6747	1.1137	0.8182	tight junction
50660	49	9	1	10	0.1173	0.997	0.7164	0.6747	1.1078	1.0023	FAD binding
16125	70	12	9	21	0.1174	0.3771	0.105	0.6742	0.9354	0.4345	sterol metabolism
15196	1	1	0	1	0.118	1	0.2294	0.6748	1.0111	0.7601	L-tryptophan transporter activity
15186	1	1	0	1	0.118	1	0.2294	0.6748	1.0111	0.7601	L-glutamine transporter activity
15182	1	1	0	1	0.118	1	0.2294	0.6748	1.0111	0.7601	L-asparagine transporter activity
15180	1	1	0	1	0.118	1	0.2294	0.6748	1.0111	0.7601	L-alanine transporter activity
46203	1	1	0	1	0.118	1	0.2294	0.6748	1.0111	0.7601	spermidine catabolism
6990	1	1	0	1	0.118	1	0.2294	0.6748	1.0111	0.7601	unfolded protein response, positive regulation of target gene transcription
10165	1	1	0	1	0.118	1	0.2294	0.6748	1.0111	0.7601	response to X-ray
46075	1	1	0	1	0.118	1	0.2294	0.6748	1.0111	0.7601	dTTP metabolism
46072	1	1	0	1	0.118	1	0.2294	0.6748	1.0111	0.7601	dTDP metabolism
6868	1	1	0	1	0.118	1	0.2294	0.6748	1.0111	0.7601	L-glutamine transport
6867	1	1	0	1	0.118	1	0.2294	0.6748	1.0111	0.7601	L-asparagine transport
6862	1	1	0	1	0.118	1	0.2294	0.6748	1.0111	0.7601	nucleotide transport
6741	1	1	0	1	0.118	1	0.2294	0.6748	1.0111	0.7601	NADP biosynthesis
1773	1	1	0	1	0.118	1	0.2294	0.6748	1.0111	0.7601	dendritic cell activation
6598	1	1	0	1	0.118	1	0.2294	0.6748	1.0111	0.7601	polyamine catabolism
6591	1	1	0	1	0.118	1	0.2294	0.6748	1.0111	0.7601	ornithine metabolism
6566	1	1	0	1	0.118	1	0.2294	0.6748	1.0111	0.7601	threonine metabolism
6565	1	1	0	1	0.118	1	0.2294	0.6748	1.0111	0.7601	L-serine catabolism
6535	1	1	0	1	0.118	1	0.2294	0.6748	1.0111	0.7601	cysteine biosynthesis from serine
6529	1	1	0	1	0.118	1	0.2294	0.6748	1.0111	0.7601	asparagine biosynthesis
6528	1	1	0	1	0.118	1	0.2294	0.6748	1.0111	0.7601	asparagine metabolism
51908	1	1	0	1	0.118	1	0.2294	0.6748	1.0111	0.7601	double-stranded DNA specific 5'-3' exodeoxyribonuclease activity
18478	1	1	0	1	0.118	1	0.2294	0.6748	1.0111	0.7601	malonate-semialdehyde dehydrogenase (acetylating) activity
6425	1	1	0	1	0.118	1	0.2294	0.6748	1.0111	0.7601	glutaminyl-tRNA aminoacylation
51861	1	1	0	1	0.118	1	0.2294	0.6748	1.0111	0.7601	glycolipid binding
51765	1	1	0	1	0.118	1	0.2294	0.6748	1.0111	0.7601	inositol tetrakisphosphate kinase activity
18214	1	1	0	1	0.118	1	0.2294	0.6748	1.0111	0.7601	protein amino acid carboxylation
6235	1	1	0	1	0.118	1	0.2294	0.6748	1.0111	0.7601	dTTP biosynthesis
6233	1	1	0	1	0.118	1	0.2294	0.6748	1.0111	0.7601	dTDP biosynthesis
18200	1	1	0	1	0.118	1	0.2294	0.6748	1.0111	0.7601	peptidyl-glutamic acid modification
51664	1	1	0	1	0.118	1	0.2294	0.6748	1.0111	0.7601	nuclear pore localization
1315	1	1	0	1	0.118	1	0.2294	0.6748	1.0111	0.7601	age-dependent response to reactive oxygen species
6106	1	1	0	1	0.118	1	0.2294	0.6748	1.0111	0.7601	fumarate metabolism
6065	1	1	0	1	0.118	1	0.2294	0.6748	1.0111	0.7601	UDP-glucuronate biosynthesis
6048	1	1	0	1	0.118	1	0.2294	0.6748	1.0111	0.7601	UDP-N-acetylglucosamine biosynthesis
6045	1	1	0	1	0.118	1	0.2294	0.6748	1.0111	0.7601	N-acetylglucosamine biosynthesis
6042	1	1	0	1	0.118	1	0.2294	0.6748	1.0111	0.7601	glucosamine biosynthesis
6010	1	1	0	1	0.118	1	0.2294	0.6748	1.0111	0.7601	glucose 6-phosphate utilization
51403	1	1	0	1	0.118	1	0.2294	0.6748	1.0111	0.7601	stress-activated MAPK cascade
16973	1	1	0	1	0.118	1	0.2294	0.6748	1.0111	0.7601	poly(A)+ mRNA export from nucleus
16925	1	1	0	1	0.118	1	0.2294	0.6748	1.0111	0.7601	protein sumoylation
4925	1	1	0	1	0.118	1	0.2294	0.6748	1.0111	0.7601	prolactin receptor activity
51292	1	1	0	1	0.118	1	0.2294	0.6748	1.0111	0.7601	nuclear pore complex assembly
9726	1	1	0	1	0.118	1	0.2294	0.6748	1.0111	0.7601	detection of endogenous stimulus
9720	1	1	0	1	0.118	1	0.2294	0.6748	1.0111	0.7601	detection of hormone stimulus
4852	1	1	0	1	0.118	1	0.2294	0.6748	1.0111	0.7601	uroporphyrinogen-III synthase activity
16815	1	1	0	1	0.118	1	0.2294	0.6748	1.0111	0.7601	hydrolase activity, acting on carbon-nitrogen (but not peptide) bonds, in nitriles
4819	1	1	0	1	0.118	1	0.2294	0.6748	1.0111	0.7601	glutamine-tRNA ligase activity
4801	1	1	0	1	0.118	1	0.2294	0.6748	1.0111	0.7601	transaldolase activity
32002	1	1	0	1	0.118	1	0.2294	0.6748	1.0111	0.7601	interleukin-28 receptor complex
51156	1	1	0	1	0.118	1	0.2294	0.6748	1.0111	0.7601	glucose 6-phosphate metabolism
51106	1	1	0	1	0.118	1	0.2294	0.6748	1.0111	0.7601	positive regulation of DNA ligation
51105	1	1	0	1	0.118	1	0.2294	0.6748	1.0111	0.7601	regulation of DNA ligation
16784	1	1	0	1	0.118	1	0.2294	0.6748	1.0111	0.7601	3-mercaptopyruvate sulfurtransferase activity
4798	1	1	0	1	0.118	1	0.2294	0.6748	1.0111	0.7601	thymidylate kinase activity
4795	1	1	0	1	0.118	1	0.2294	0.6748	1.0111	0.7601	threonine synthase activity
4751	1	1	0	1	0.118	1	0.2294	0.6748	1.0111	0.7601	ribose-5-phosphate isomerase activity
4750	1	1	0	1	0.118	1	0.2294	0.6748	1.0111	0.7601	ribulose-phosphate 3-epimerase activity
4741	1	1	0	1	0.118	1	0.2294	0.6748	1.0111	0.7601	[pyruvate dehydrogenase (lipoamide)] phosphatase activity
4736	1	1	0	1	0.118	1	0.2294	0.6748	1.0111	0.7601	pyruvate carboxylase activity
4733	1	1	0	1	0.118	1	0.2294	0.6748	1.0111	0.7601	pyridoxamine-phosphate oxidase activity
51097	1	1	0	1	0.118	1	0.2294	0.6748	1.0111	0.7601	negative regulation of helicase activity
51095	1	1	0	1	0.118	1	0.2294	0.6748	1.0111	0.7601	regulation of helicase activity
42977	1	1	0	1	0.118	1	0.2294	0.6748	1.0111	0.7601	tyrosine phosphorylation of JAK2 protein
42976	1	1	0	1	0.118	1	0.2294	0.6748	1.0111	0.7601	activation of JAK protein
16656	1	1	0	1	0.118	1	0.2294	0.6748	1.0111	0.7601	monodehydroascorbate reductase (NADH) activity
4671	1	1	0	1	0.118	1	0.2294	0.6748	1.0111	0.7601	protein-S-isoprenylcysteine O-methyltransferase activity
30913	1	1	0	1	0.118	1	0.2294	0.6748	1.0111	0.7601	paranodal junction assembly
4644	1	1	0	1	0.118	1	0.2294	0.6748	1.0111	0.7601	phosphoribosylglycinamide formyltransferase activity
4643	1	1	0	1	0.118	1	0.2294	0.6748	1.0111	0.7601	phosphoribosylaminoimidazolecarboxamide formyltransferase activity
4641	1	1	0	1	0.118	1	0.2294	0.6748	1.0111	0.7601	phosphoribosylformylglycinamidine cyclo-ligase activity
16618	1	1	0	1	0.118	1	0.2294	0.6748	1.0111	0.7601	hydroxypyruvate reductase activity
4637	1	1	0	1	0.118	1	0.2294	0.6748	1.0111	0.7601	phosphoribosylamine-glycine ligase activity
4607	1	1	0	1	0.118	1	0.2294	0.6748	1.0111	0.7601	phosphatidylcholine-sterol O-acyltransferase activity
47747	1	1	0	1	0.118	1	0.2294	0.6748	1.0111	0.7601	cholate-CoA ligase activity
47743	1	1	0	1	0.118	1	0.2294	0.6748	1.0111	0.7601	chlordecone reductase activity
9401	1	1	0	1	0.118	1	0.2294	0.6748	1.0111	0.7601	phosphoenolpyruvate-dependent sugar phosphotransferase system
30887	1	1	0	1	0.118	1	0.2294	0.6748	1.0111	0.7601	positive regulation of dendritic cell activation
30885	1	1	0	1	0.118	1	0.2294	0.6748	1.0111	0.7601	regulation of dendritic cell activation
30879	1	1	0	1	0.118	1	0.2294	0.6748	1.0111	0.7601	mammary gland development
42835	1	1	0	1	0.118	1	0.2294	0.6748	1.0111	0.7601	BRE binding
4596	1	1	0	1	0.118	1	0.2294	0.6748	1.0111	0.7601	peptide alpha-N-acetyltransferase activity
4587	1	1	0	1	0.118	1	0.2294	0.6748	1.0111	0.7601	ornithine-oxo-acid transaminase activity
42819	1	1	0	1	0.118	1	0.2294	0.6748	1.0111	0.7601	vitamin B6 biosynthesis
42816	1	1	0	1	0.118	1	0.2294	0.6748	1.0111	0.7601	vitamin B6 metabolism
4575	1	1	0	1	0.118	1	0.2294	0.6748	1.0111	0.7601	sucrose alpha-glucosidase activity
4574	1	1	0	1	0.118	1	0.2294	0.6748	1.0111	0.7601	oligo-1,6-glucosidase activity
4573	1	1	0	1	0.118	1	0.2294	0.6748	1.0111	0.7601	mannosyl-oligosaccharide glucosidase activity
4516	1	1	0	1	0.118	1	0.2294	0.6748	1.0111	0.7601	nicotinate phosphoribosyltransferase activity
9346	1	1	0	1	0.118	1	0.2294	0.6748	1.0111	0.7601	citrate lyase complex
42799	1	1	0	1	0.118	1	0.2294	0.6748	1.0111	0.7601	histone lysine N-methyltransferase activity (H4-K20 specific)
4498	1	1	0	1	0.118	1	0.2294	0.6748	1.0111	0.7601	calcidiol 1-monooxygenase activity
4493	1	1	0	1	0.118	1	0.2294	0.6748	1.0111	0.7601	methylmalonyl-CoA epimerase activity
4491	1	1	0	1	0.118	1	0.2294	0.6748	1.0111	0.7601	methylmalonate-semialdehyde dehydrogenase (acylating) activity
30731	1	1	0	1	0.118	1	0.2294	0.6748	1.0111	0.7601	guanidinoacetate N-methyltransferase activity
16449	1	1	0	1	0.118	1	0.2294	0.6748	1.0111	0.7601	lambda DNA polymerase activity
16446	1	1	0	1	0.118	1	0.2294	0.6748	1.0111	0.7601	somatic hypermutation of antibody genes
30729	1	1	0	1	0.118	1	0.2294	0.6748	1.0111	0.7601	acetoacetate-CoA ligase activity
47598	1	1	0	1	0.118	1	0.2294	0.6748	1.0111	0.7601	7-dehydrocholesterol reductase activity
4422	1	1	0	1	0.118	1	0.2294	0.6748	1.0111	0.7601	hypoxanthine phosphoribosyltransferase activity
4416	1	1	0	1	0.118	1	0.2294	0.6748	1.0111	0.7601	hydroxyacylglutathione hydrolase activity
47560	1	1	0	1	0.118	1	0.2294	0.6748	1.0111	0.7601	3-dehydrosphinganine reductase activity
47545	1	1	0	1	0.118	1	0.2294	0.6748	1.0111	0.7601	2-hydroxyglutarate dehydrogenase activity
47522	1	1	0	1	0.118	1	0.2294	0.6748	1.0111	0.7601	15-oxoprostaglandin 13-oxidase activity
9212	1	1	0	1	0.118	1	0.2294	0.6748	1.0111	0.7601	pyrimidine deoxyribonucleoside triphosphate biosynthesis
9202	1	1	0	1	0.118	1	0.2294	0.6748	1.0111	0.7601	deoxyribonucleoside triphosphate biosynthesis
42614	1	1	0	1	0.118	1	0.2294	0.6748	1.0111	0.7601	CD70 receptor binding
4371	1	1	0	1	0.118	1	0.2294	0.6748	1.0111	0.7601	glycerone kinase activity
42602	1	1	0	1	0.118	1	0.2294	0.6748	1.0111	0.7601	flavin reductase activity
4362	1	1	0	1	0.118	1	0.2294	0.6748	1.0111	0.7601	glutathione-disulfide reductase activity
4361	1	1	0	1	0.118	1	0.2294	0.6748	1.0111	0.7601	glutaryl-CoA dehydrogenase activity
4343	1	1	0	1	0.118	1	0.2294	0.6748	1.0111	0.7601	glucosamine 6-phosphate N-acetyltransferase activity
4333	1	1	0	1	0.118	1	0.2294	0.6748	1.0111	0.7601	fumarate hydratase activity
9197	1	1	0	1	0.118	1	0.2294	0.6748	1.0111	0.7601	pyrimidine deoxyribonucleoside diphosphate biosynthesis
9196	1	1	0	1	0.118	1	0.2294	0.6748	1.0111	0.7601	pyrimidine deoxyribonucleoside diphosphate metabolism
9148	1	1	0	1	0.118	1	0.2294	0.6748	1.0111	0.7601	pyrimidine nucleoside triphosphate biosynthesis
9139	1	1	0	1	0.118	1	0.2294	0.6748	1.0111	0.7601	pyrimidine nucleoside diphosphate biosynthesis
42576	1	1	0	1	0.118	1	0.2294	0.6748	1.0111	0.7601	aspartyl aminopeptidase activity
42564	1	1	0	1	0.118	1	0.2294	0.6748	1.0111	0.7601	NLS-dependent protein nuclear import complex
30586	1	1	0	1	0.118	1	0.2294	0.6748	1.0111	0.7601	[methionine synthase] reductase activity
30569	1	1	0	1	0.118	1	0.2294	0.6748	1.0111	0.7601	chymotrypsin inhibitor activity
16260	1	1	0	1	0.118	1	0.2294	0.6748	1.0111	0.7601	selenocysteine biosynthesis
16259	1	1	0	1	0.118	1	0.2294	0.6748	1.0111	0.7601	selenocysteine metabolism
30526	1	1	0	1	0.118	1	0.2294	0.6748	1.0111	0.7601	granulocyte macrophage colony-stimulating factor receptor complex
16235	1	1	0	1	0.118	1	0.2294	0.6748	1.0111	0.7601	aggresome
4250	1	1	0	1	0.118	1	0.2294	0.6748	1.0111	0.7601	aminopeptidase I activity
4228	1	1	0	1	0.118	1	0.2294	0.6748	1.0111	0.7601	gelatinase A activity
4215	1	1	0	1	0.118	1	0.2294	0.6748	1.0111	0.7601	cathepsin H activity
4213	1	1	0	1	0.118	1	0.2294	0.6748	1.0111	0.7601	cathepsin B activity
47372	1	1	0	1	0.118	1	0.2294	0.6748	1.0111	0.7601	acylglycerol lipase activity
47325	1	1	0	1	0.118	1	0.2294	0.6748	1.0111	0.7601	inositol tetrakisphosphate 1-kinase activity
9088	1	1	0	1	0.118	1	0.2294	0.6748	1.0111	0.7601	threonine biosynthesis
35312	1	1	0	1	0.118	1	0.2294	0.6748	1.0111	0.7601	5'-3' exodeoxyribonuclease activity
9054	1	1	0	1	0.118	1	0.2294	0.6748	1.0111	0.7601	electron acceptor activity
9052	1	1	0	1	0.118	1	0.2294	0.6748	1.0111	0.7601	pentose-phosphate shunt, non-oxidative branch
9051	1	1	0	1	0.118	1	0.2294	0.6748	1.0111	0.7601	pentose-phosphate shunt, oxidative branch
4195	1	1	0	1	0.118	1	0.2294	0.6748	1.0111	0.7601	renin activity
4192	1	1	0	1	0.118	1	0.2294	0.6748	1.0111	0.7601	cathepsin D activity
16153	1	1	0	1	0.118	1	0.2294	0.6748	1.0111	0.7601	urocanate hydratase activity
4170	1	1	0	1	0.118	1	0.2294	0.6748	1.0111	0.7601	dUTP diphosphatase activity
4163	1	1	0	1	0.118	1	0.2294	0.6748	1.0111	0.7601	diphosphomevalonate decarboxylase activity
4151	1	1	0	1	0.118	1	0.2294	0.6748	1.0111	0.7601	dihydroorotase activity
4122	1	1	0	1	0.118	1	0.2294	0.6748	1.0111	0.7601	cystathionine beta-synthase activity
4108	1	1	0	1	0.118	1	0.2294	0.6748	1.0111	0.7601	citrate (Si)-synthase activity
42356	1	1	0	1	0.118	1	0.2294	0.6748	1.0111	0.7601	GDP-4-dehydro-D-rhamnose reductase activity
4088	1	1	0	1	0.118	1	0.2294	0.6748	1.0111	0.7601	carbamoyl-phosphate synthase (glutamine-hydrolyzing) activity
4085	1	1	0	1	0.118	1	0.2294	0.6748	1.0111	0.7601	butyryl-CoA dehydrogenase activity
30337	1	1	0	1	0.118	1	0.2294	0.6748	1.0111	0.7601	DNA polymerase processivity factor activity
4070	1	1	0	1	0.118	1	0.2294	0.6748	1.0111	0.7601	aspartate carbamoyltransferase activity
4066	1	1	0	1	0.118	1	0.2294	0.6748	1.0111	0.7601	asparagine synthase (glutamine-hydrolyzing) activity
4059	1	1	0	1	0.118	1	0.2294	0.6748	1.0111	0.7601	aralkylamine N-acetyltransferase activity
30311	1	1	0	1	0.118	1	0.2294	0.6748	1.0111	0.7601	poly-N-acetyllactosamine biosynthesis
30302	1	1	0	1	0.118	1	0.2294	0.6748	1.0111	0.7601	deoxynucleotide transport
35196	1	1	0	1	0.118	1	0.2294	0.6748	1.0111	0.7601	miRNA-mediated gene silencing, production of miRNAs
35195	1	1	0	1	0.118	1	0.2294	0.6748	1.0111	0.7601	miRNA-mediated gene silencing
30267	1	1	0	1	0.118	1	0.2294	0.6748	1.0111	0.7601	glyoxylate reductase (NADP) activity
30233	1	1	0	1	0.118	1	0.2294	0.6748	1.0111	0.7601	deoxynucleotide transporter activity
19859	1	1	0	1	0.118	1	0.2294	0.6748	1.0111	0.7601	thymine metabolism
35030	1	1	0	1	0.118	1	0.2294	0.6748	1.0111	0.7601	phosphoinositide 3-kinase complex, class IA
19794	1	1	0	1	0.118	1	0.2294	0.6748	1.0111	0.7601	nonprotein amino acid metabolism
45875	1	1	0	1	0.118	1	0.2294	0.6748	1.0111	0.7601	negative regulation of sister chromatid cohesion
19343	1	1	0	1	0.118	1	0.2294	0.6748	1.0111	0.7601	cysteine biosynthesis via cystathione
19103	1	1	0	1	0.118	1	0.2294	0.6748	1.0111	0.7601	pyrimidine nucleotide binding
7063	1	1	0	1	0.118	1	0.2294	0.6748	1.0111	0.7601	regulation of sister chromatid cohesion
19013	1	1	0	1	0.118	1	0.2294	0.6748	1.0111	0.7601	viral nucleocapsid
45283	1	1	0	1	0.118	1	0.2294	0.6748	1.0111	0.7601	fumarate reductase complex
45281	1	1	0	1	0.118	1	0.2294	0.6748	1.0111	0.7601	succinate dehydrogenase complex
45257	1	1	0	1	0.118	1	0.2294	0.6748	1.0111	0.7601	succinate dehydrogenase complex (ubiquinone)
45145	1	1	0	1	0.118	1	0.2294	0.6748	1.0111	0.7601	single-stranded DNA specific 5'-3' exodeoxyribonuclease activity
5918	1	1	0	1	0.118	1	0.2294	0.6748	1.0111	0.7601	septate junction
900	1	1	0	1	0.118	1	0.2294	0.6748	1.0111	0.7601	translation repressor activity, nucleic acid binding
5749	1	1	0	1	0.118	1	0.2294	0.6748	1.0111	0.7601	respiratory chain complex II (sensu Eukaryota)
5721	1	1	0	1	0.118	1	0.2294	0.6748	1.0111	0.7601	centric heterochromatin
5688	1	1	0	1	0.118	1	0.2294	0.6748	1.0111	0.7601	snRNP U6
739	1	1	0	1	0.118	1	0.2294	0.6748	1.0111	0.7601	DNA strand annealing activity
50983	1	1	0	1	0.118	1	0.2294	0.6748	1.0111	0.7601	spermidine catabolism to deoxyhypusine, using deoxyhypusine synthase
50905	1	1	0	1	0.118	1	0.2294	0.6748	1.0111	0.7601	neuromuscular physiological process
5471	1	1	0	1	0.118	1	0.2294	0.6748	1.0111	0.7601	ATP:ADP antiporter activity
50879	1	1	0	1	0.118	1	0.2294	0.6748	1.0111	0.7601	organismal movement
31665	1	1	0	1	0.118	1	0.2294	0.6748	1.0111	0.7601	negative regulation of lipopolysaccharide-mediated signaling pathway
31664	1	1	0	1	0.118	1	0.2294	0.6748	1.0111	0.7601	regulation of lipopolysaccharide-mediated signaling pathway
31663	1	1	0	1	0.118	1	0.2294	0.6748	1.0111	0.7601	lipopolysaccharide-mediated signaling pathway
43626	1	1	0	1	0.118	1	0.2294	0.6748	1.0111	0.7601	PCNA complex
31625	1	1	0	1	0.118	1	0.2294	0.6748	1.0111	0.7601	ubiquitin protein ligase binding
5290	1	1	0	1	0.118	1	0.2294	0.6748	1.0111	0.7601	L-histidine transporter activity
43517	1	1	0	1	0.118	1	0.2294	0.6748	1.0111	0.7601	positive regulation of DNA damage response, signal transduction by p53 class mediator
43516	1	1	0	1	0.118	1	0.2294	0.6748	1.0111	0.7601	regulation of DNA damage response, signal transduction by p53 class mediator
31503	1	1	0	1	0.118	1	0.2294	0.6748	1.0111	0.7601	protein complex localization
50691	1	1	0	1	0.118	1	0.2294	0.6748	1.0111	0.7601	regulation of antiviral response by host
50689	1	1	0	1	0.118	1	0.2294	0.6748	1.0111	0.7601	negative regulation of antiviral response by host
50688	1	1	0	1	0.118	1	0.2294	0.6748	1.0111	0.7601	regulation of antiviral response
50687	1	1	0	1	0.118	1	0.2294	0.6748	1.0111	0.7601	negative regulation of antiviral response
43484	1	1	0	1	0.118	1	0.2294	0.6748	1.0111	0.7601	regulation of RNA splicing
303	1	1	0	1	0.118	1	0.2294	0.6748	1.0111	0.7601	response to superoxide
17187	1	1	0	1	0.118	1	0.2294	0.6748	1.0111	0.7601	peptidyl-glutamic acid carboxylation
17162	1	1	0	1	0.118	1	0.2294	0.6748	1.0111	0.7601	aryl hydrocarbon receptor binding
5175	1	1	0	1	0.118	1	0.2294	0.6748	1.0111	0.7601	CD27 receptor binding
5157	1	1	0	1	0.118	1	0.2294	0.6748	1.0111	0.7601	macrophage colony stimulating factor receptor binding
17129	1	1	0	1	0.118	1	0.2294	0.6748	1.0111	0.7601	triglyceride binding
17101	1	1	0	1	0.118	1	0.2294	0.6748	1.0111	0.7601	aminoacyl-tRNA synthetase multienzyme complex
5129	1	1	0	1	0.118	1	0.2294	0.6748	1.0111	0.7601	granulocyte macrophage colony-stimulating factor receptor binding
50577	1	1	0	1	0.118	1	0.2294	0.6748	1.0111	0.7601	GDP-L-fucose synthase activity
48227	1	1	0	1	0.118	1	0.2294	0.6748	1.0111	0.7601	plasma membrane to endosome transport
50512	1	1	0	1	0.118	1	0.2294	0.6748	1.0111	0.7601	lactosylceramide 4-alpha-galactosyltransferase activity
257	1	1	0	1	0.118	1	0.2294	0.6748	1.0111	0.7601	nitrilase activity
254	1	1	0	1	0.118	1	0.2294	0.6748	1.0111	0.7601	C-4 methylsterol oxidase activity
212	1	1	0	1	0.118	1	0.2294	0.6748	1.0111	0.7601	meiotic spindle organization and biogenesis
43353	1	1	0	1	0.118	1	0.2294	0.6748	1.0111	0.7601	enucleate erythrocyte differentiation
17089	1	1	0	1	0.118	1	0.2294	0.6748	1.0111	0.7601	glycolipid transporter activity
43331	1	1	0	1	0.118	1	0.2294	0.6748	1.0111	0.7601	response to dsRNA
5098	1	1	0	1	0.118	1	0.2294	0.6748	1.0111	0.7601	Ran GTPase activator activity
17055	1	1	0	1	0.118	1	0.2294	0.6748	1.0111	0.7601	negative regulation of transcriptional preinitiation complex formation
5055	1	1	0	1	0.118	1	0.2294	0.6748	1.0111	0.7601	laminin receptor activity
31305	1	1	0	1	0.118	1	0.2294	0.6748	1.0111	0.7601	integral to mitochondrial inner membrane
5019	1	1	0	1	0.118	1	0.2294	0.6748	1.0111	0.7601	platelet-derived growth factor beta-receptor activity
133	1	1	0	1	0.118	1	0.2294	0.6748	1.0111	0.7601	polarisome
125	1	1	0	1	0.118	1	0.2294	0.6748	1.0111	0.7601	PCAF complex
120	1	1	0	1	0.118	1	0.2294	0.6748	1.0111	0.7601	RNA polymerase I transcription factor complex
31293	1	1	0	1	0.118	1	0.2294	0.6748	1.0111	0.7601	membrane protein intracellular domain proteolysis
43221	1	1	0	1	0.118	1	0.2294	0.6748	1.0111	0.7601	SMC protein binding
50355	1	1	0	1	0.118	1	0.2294	0.6748	1.0111	0.7601	triphosphatase activity
8815	1	1	0	1	0.118	1	0.2294	0.6748	1.0111	0.7601	citrate (pro-3S)-lyase activity
8812	1	1	0	1	0.118	1	0.2294	0.6748	1.0111	0.7601	choline dehydrogenase activity
3979	1	1	0	1	0.118	1	0.2294	0.6748	1.0111	0.7601	UDP-glucose 6-dehydrogenase activity
3977	1	1	0	1	0.118	1	0.2294	0.6748	1.0111	0.7601	UDP-N-acetylglucosamine diphosphorylase activity
43142	1	1	0	1	0.118	1	0.2294	0.6748	1.0111	0.7601	single-stranded DNA-dependent ATPase activity
3959	1	1	0	1	0.118	1	0.2294	0.6748	1.0111	0.7601	NADPH dehydrogenase activity
3957	1	1	0	1	0.118	1	0.2294	0.6748	1.0111	0.7601	NAD(P)+ transhydrogenase (B-specific) activity
3952	1	1	0	1	0.118	1	0.2294	0.6748	1.0111	0.7601	NAD+ synthase (glutamine-hydrolyzing) activity
3937	1	1	0	1	0.118	1	0.2294	0.6748	1.0111	0.7601	IMP cyclohydrolase activity
3908	1	1	0	1	0.118	1	0.2294	0.6748	1.0111	0.7601	methylated-DNA-[protein]-cysteine S-methyltransferase activity
8792	1	1	0	1	0.118	1	0.2294	0.6748	1.0111	0.7601	arginine decarboxylase activity
8753	1	1	0	1	0.118	1	0.2294	0.6748	1.0111	0.7601	NADPH dehydrogenase (quinone) activity
8750	1	1	0	1	0.118	1	0.2294	0.6748	1.0111	0.7601	NAD(P)+ transhydrogenase (AB-specific) activity
15853	1	1	0	1	0.118	1	0.2294	0.6748	1.0111	0.7601	adenine transport
31081	1	1	0	1	0.118	1	0.2294	0.6748	1.0111	0.7601	nuclear pore distribution
31074	1	1	0	1	0.118	1	0.2294	0.6748	1.0111	0.7601	nucleocytoplasmic shuttling complex
31071	1	1	0	1	0.118	1	0.2294	0.6748	1.0111	0.7601	cysteine desulfurase activity
3860	1	1	0	1	0.118	1	0.2294	0.6748	1.0111	0.7601	3-hydroxyisobutyryl-CoA hydrolase activity
31053	1	1	0	1	0.118	1	0.2294	0.6748	1.0111	0.7601	primary microRNA processing
31050	1	1	0	1	0.118	1	0.2294	0.6748	1.0111	0.7601	dsRNA fragmentation
15817	1	1	0	1	0.118	1	0.2294	0.6748	1.0111	0.7601	L-histidine transport
15808	1	1	0	1	0.118	1	0.2294	0.6748	1.0111	0.7601	L-alanine transport
15802	1	1	0	1	0.118	1	0.2294	0.6748	1.0111	0.7601	basic amino acid transport
46975	1	1	0	1	0.118	1	0.2294	0.6748	1.0111	0.7601	histone lysine N-methyltransferase activity (H3-K36 specific)
3806	1	1	0	1	0.118	1	0.2294	0.6748	1.0111	0.7601	coagulation factor XIIa activity
46921	1	1	0	1	0.118	1	0.2294	0.6748	1.0111	0.7601	alpha(1,6)-fucosyltransferase activity
50178	1	1	0	1	0.118	1	0.2294	0.6748	1.0111	0.7601	phenylpyruvate tautomerase activity
8665	1	1	0	1	0.118	1	0.2294	0.6748	1.0111	0.7601	2'-phosphotransferase activity
8633	1	1	0	1	0.118	1	0.2294	0.6748	1.0111	0.7601	activation of pro-apoptotic gene products
8615	1	1	0	1	0.118	1	0.2294	0.6748	1.0111	0.7601	pyridoxine biosynthesis
8614	1	1	0	1	0.118	1	0.2294	0.6748	1.0111	0.7601	pyridoxine metabolism
8612	1	1	0	1	0.118	1	0.2294	0.6748	1.0111	0.7601	hypusine biosynthesis from peptidyl-lysine
15701	1	1	0	1	0.118	1	0.2294	0.6748	1.0111	0.7601	bicarbonate transport
46899	1	1	0	1	0.118	1	0.2294	0.6748	1.0111	0.7601	nucleoside triphosphate adenylate kinase activity
46854	1	1	0	1	0.118	1	0.2294	0.6748	1.0111	0.7601	phosphoinositide phosphorylation
[truncated: 6,091 more rows]

## Sheet: GoMiner-GP-Medium
GO ID	Total	Under	Over	Change	P-Value (Under)	P-Value (Over)	P-Value (Changed)	FDR (Under)	FDR (Over)	FDR (Changed)	Term
[truncated: 6,839 more rows]

[truncated: 1 more sheets: GoMiner-GP-Strong]
